# Supplementary material for: Daily natural gas load prediction method based on APSO optimization and Attention-BiLSTM
Source: PeerJ Comput Sci. 2024 Feb 29;10:e1890. doi: 10.7717/peerj-cs.1890 (PMC10909168; doi:10.7717/peerj-cs.1890)
Supplement: Supplemental Information 1 — The prediction data show that the proposed model has high prediction accuracy. [file peerj-cs-10-1890-s001.zip]

Archive with 43 entries (33 files):
- Code/.vs/
- Code/.vs/LSTM/
- Code/.vs/LSTM/v16/
- Code/.vs/LSTM/v16/.suo
- Code/.vs/ProjectSettings.json
- Code/.vs/PythonSettings.json
- Code/.vs/slnx.sqlite
- Code/.vs/VSWorkspaceState.json
- Code/__pycache__/
- Code/__pycache__/dataset.cpython-38.pyc
- Code/__pycache__/LSTM.cpython-38.pyc
- Code/__pycache__/model.cpython-38.pyc
- Code/__pycache__/utils.cpython-38.pyc
- Code/0_Data_Total.csv
- Code/attention_calculation.py
- Code/attention_visualization.py
- Code/BP_prediction.py
- Code/data.xls
- Code/data_outlier_correction.py
- Code/data_outlier_detection.py
- Code/dataset.py
- Code/model.py
- Code/outlier_correction.csv
- Code/Performance comparison chart.png
- Code/RF_prediction.py
- Code/save_apso_attnbilstm/
- Code/save_apso_attnbilstm/model_apso.pth
- Code/save_attnbilstm/
- Code/save_attnbilstm/model_attn.pth
- Code/save_bilstm/
- Code/save_bilstm/model_bilstm.pth
- Code/save_cnn/
- Code/save_cnn/model_cnn.pth
- Code/save_lstm/
- Code/save_lstm/model_lstm.pth
- Code/save_pso_attnbilstm/
- Code/save_pso_attnbilstm/model_pso.pth
- Code/test.py
- Code/test_all.py
- Code/train.py
- Code/train_apso.py
- Code/train_cnn.py
- Code/train_pso.py
