# Supplementary material for: Daily natural gas load prediction method based on APSO optimization and Attention-BiLSTM
Source: PeerJ Comput Sci. 2024 Feb 29;10:e1890. doi: 10.7717/peerj-cs.1890 (PMC10909168; doi:10.7717/peerj-cs.1890)
Supplement: Supplemental Information 1 — The prediction data show that the proposed model has high prediction accuracy. [file peerj-cs-10-1890-s001.zip › Code/.vs/VSWorkspaceState.json]

{
  "ExpandedNodes": [
    "",
    "\\save_apso_attnbilstm",
    "\\save_attnbilstm",
    "\\save_bilstm",
    "\\save_cnn",
    "\\save_lstm",
    "\\save_pso_attnbilstm"
  ],
  "SelectedNode": "\\test_all.py",
  "PreviewInSolutionExplorer": false
}
