# Supplementary material for: Daily natural gas load prediction method based on APSO optimization and Attention-BiLSTM
Source: PeerJ Comput Sci. 2024 Feb 29;10:e1890. doi: 10.7717/peerj-cs.1890 (PMC10909168; doi:10.7717/peerj-cs.1890)
Supplement: Supplemental Information 1 — The prediction data show that the proposed model has high prediction accuracy. [file peerj-cs-10-1890-s001.zip › Code/0_Data_Total.csv]

ORIGIN	BP	RF	CNN	LSTM	BiLSTM	Attn	PSO	APSO
1119360	980935.2392	1121392.778	1085559.176	1178009.031	1251957.334	1072446.245	1061302.569	1141474.142
991750	957969.9564	1007434.387	997473.894	1080973.761	1084077.968	1014081.579	977084.4863	993868.3737
1095420	895033.35	1035784.491	1002428.09	1154797.893	1154093.221	984556.7905	1013356.177	1112657.135
898050	834725.7559	871460.5483	929813.1225	913531.0671	918535.809	856117.6183	898636.4173	883279.1493
1064190	931855.8637	991766.5182	1025109.859	1116742.203	1129416.769	1077101.795	1036389.66	1065754.346
1284740	1193574.356	1198327.888	1276150.231	1336608.461	1311034.895	1250323.97	1287758.39	1284924.43
1207930	922207.4916	975087.9378	1072265.897	1138250.256	1217892.875	1160999.12	1197018.115	1235807.638
1159170	1072179.661	1131723.849	1103720.76	1165162.685	1226637.086	1190524.53	1163709.6	1173494.374
1103360	1015981.319	1070615.604	1100586.565	1064927.023	1121730.05	1070541.737	1114164.255	1106816.398
1124990	1069208.47	1072190.302	1122862.239	1162022.339	1148109.242	1124915.172	1137750.669	1114263.343
1281160	1133858.664	1193001.317	1275850.617	1354279.995	1312904.785	1135258.819	1219139.629	1256498.87
1396220	1247219.141	1288160.478	1366860.586	1492794.467	1432212.965	1319775.306	1346369.119	1370187.913
1332740	1213251.421	1273907.551	1347059.28	1332056.076	1419613.164	1294609.287	1365581.977	1341792.135
1385340	1236278.271	1364860.513	1332437.019	1419481.53	1463989.899	1312600.058	1339086.077	1390940.16
1280640	1169195.444	1156545.478	1292187.502	1355148.708	1339355.77	1268289.59	1293489.674	1278101.588
1310210	1135898.953	1188736.177	1274428.144	1318580.099	1382086.704	1240768.536	1309269.621	1331608.383
1532410	1371853.062	1412971.431	1472892.07	1649851.33	1583610.337	1477299.07	1490570.583	1523504.65
1495940	1102902.42	1164021.652	1193662.665	1335210.794	1390983.969	1407265.368	1446087.988	1501747.496
1423360	1006420.15	1093817.551	1179448.641	1237066.554	1262310.862	1292599.817	1353879.704	1421233.054
1449600	1245584.05	1428241.565	1365982.129	1522808.546	1546404.496	1354684.155	1345185.383	1464234.924
1343490	1132168.778	1217880.022	1223953.831	1396144.84	1409941.575	1323211.464	1302632.103	1353145.112
1408890	1228551.406	1233412.387	1320563.38	1386463.024	1409827.008	1367074.102	1401973.07	1400070.773
1332740	1161210.011	1268651.392	1306707.221	1388652.843	1420037.847	1248444.268	1302592.026	1338476.692
1271550	1205397.414	1216979.316	1285647.552	1296584.276	1343178.469	1257734.983	1313404.026	1283422.286
1277700	1169514.198	1222378.51	1246130.762	1294712.935	1320190.315	1323755.343	1283185.069	1291772.977
1335040	1189812.879	1282376.817	1316381.989	1384817.292	1362684.998	1223736.859	1287859.897	1321341.505
1294080	1166487.521	1125232.06	1290795.502	1343714.609	1346885.634	1290009.085	1321667.238	1285775.731
1194370	1025953.075	1105462.195	1182489.138	1258509.722	1260458.799	1121091.782	1161264.392	1176958.587
1429630	1232389.376	1276129.432	1328690.398	1515041.88	1522397.614	1385988.866	1395187.749	1419976.141
1078910	1010436.879	1068597.634	1076676.214	1123243.044	1151307.078	1094900.54	1062317.289	1076151.614
