# Supplementary material for: Daily natural gas load prediction method based on APSO optimization and Attention-BiLSTM
Source: PeerJ Comput Sci. 2024 Feb 29;10:e1890. doi: 10.7717/peerj-cs.1890 (PMC10909168; doi:10.7717/peerj-cs.1890)
Supplement: Supplemental Information 1 — The prediction data show that the proposed model has high prediction accuracy. [file peerj-cs-10-1890-s001.zip › Code/attention_calculation.py]

import numpy as np
import pandas as pd
import matplotlib.pyplot as plt
import torch
import torch.nn.parallel
import torch.optim
from sklearn.preprocessing import MinMaxScaler
from scipy import stats

from model import *
from dataset import *
from utils import *

# Attention-BiLSTM
# PSO-Attention-BiLSTM
# APSO-Attention-BiLSTM

def main():
    ## Attention-BiLSTM 
    #pretrained_path = r"D:\python\lstm new\LSTM\save_attnbilstm\model_attn.pth"
    ## PSO Attention-BiLSTM
    #pretrained_path = r"D:\python\lstm new\LSTM\save_pso_attnbilstm\model_pso.pth"
    ## APSO Attention-BiLSTM
    pretrained_path = r"D:\python\lstm new\LSTM\save_apso_attnbilstm\model_apso.pth"


    dataset_path = r"D:\python\lstm new\LSTM\data.xls"
    data_total = pd.read_excel(dataset_path)
    data_total = data_total.values
    data_total = data_total[:, 1:16]
    data_length, _ = data_total.shape 
    data_total_pro = []
    for i in range(data_length):
        temp = [index for index in data_total[i, :]]
        data_total_pro.append(temp)
    del data_total
    gas_load_record = (np.array(data_total_pro))[:, 14:15]
    gas_load_max = max(gas_load_record)
    gas_load_min = min(gas_load_record)
    gas_load_record = gas_load_record[699:729, :]
    gas_load_record = np.squeeze(gas_load_record, 1)
    testset_ref = data_total_pro[609:699]
    testset_pre = data_total_pro[699:729]
    data_normalier = MinMaxScaler()
    testset_ref = data_normalier.fit_transform(testset_ref)
    testset_pre = data_normalier.fit_transform(testset_pre)
    testset_ref = torch.Tensor(testset_ref)
    testset_ref = torch.unsqueeze(testset_ref, 0)
    testset_pre = torch.Tensor(testset_pre)
    testset_pre = testset_pre[:, 14:15]
    testset_pre = torch.unsqueeze(testset_pre, 0)


    model = AttnBiLSTM(input_size=15, hidden_size=72, num_layers=5, output_size=30)
    if pretrained_path:
        model.load_state_dict(torch.load(pretrained_path))

    model.eval()
    output, attention = model(testset_ref)    
    attention = attention.detach().numpy()
    attention = list(attention)
    print(attention)
    save_data = pd.DataFrame(attention)
    save_path = r"D:\python\lstm new\APSO_AttnBiLSTM_attention.csv"
    save_data.to_csv(save_path, header=None)
    
    
if __name__ == "__main__":
    main()
