# Supplementary material for: Daily natural gas load prediction method based on APSO optimization and Attention-BiLSTM
Source: PeerJ Comput Sci. 2024 Feb 29;10:e1890. doi: 10.7717/peerj-cs.1890 (PMC10909168; doi:10.7717/peerj-cs.1890)
Supplement: Supplemental Information 1 — The prediction data show that the proposed model has high prediction accuracy. [file peerj-cs-10-1890-s001.zip › Code/attention_visualization.py]

import os
import numpy as np
import pandas as pd
import matplotlib
import matplotlib.pyplot as plt

file_path = r"D:\python\lstm new\LSTM\AttentionBiLSTM_attention.csv"
save_path = r"D:\python\lstm new\LSTM\AttentionBiLSTM_attention1.0.png"
data = pd.read_csv(file_path, header=0, names=["index", "attention"])
data = (data.attention).values
data_max, data_min = data.max(), data.min()
data = (data - data_min)/(data_max - data_min)
data_index = np.arange(0, len(data))
plt.bar(data_index, data, width=0.75, color="red")
plt.xlabel("Element index", fontsize=10)
plt.ylabel("Weight value",  fontsize=10)
plt.title("Attention Visualization of AttentionBiLSTM")
plt.legend(frameon = False)
plt.grid(ls = "--", alpha = 1.0)
plt.savefig(save_path)
plt.show()

file_path = r"D:\python\lstm new\LSTM\\PSO_AttnBiLSTM_attention.csv"
save_path = r"D:\python\lstm new\LSTM\PSO_AttnBiLSTM_attention1.0.png"
data = pd.read_csv(file_path, header=0, names=["index", "attention"])
data = (data.attention).values
data_max, data_min = data.max(), data.min()
data = (data - data_min)/(data_max - data_min)
data_index = np.arange(0, len(data))
plt.bar(data_index, data, width=0.75, color="red")
plt.xlabel("element index", fontsize=10)
plt.ylabel("weight value",  fontsize=10)
plt.title("Attention Visualization of PSO_AttnBiLSTM")
plt.legend(frameon = False)
plt.grid(ls = "--", alpha = 1.0)
plt.savefig(save_path)


file_path = r"D:\python\lstm new\LSTM\APSO_AttnBiLSTM_attention.csv"
save_path = r"D:\python\lstm new\LSTM\APSO_AttnBiLSTM_attention1.0.png"
data = pd.read_csv(file_path, header=0, names=["index", "attention"])
data = (data.attention).values
data_max, data_min = data.max(), data.min()
data = (data - data_min)/(data_max - data_min)
data_index = np.arange(0, len(data))
plt.bar(data_index, data, width=0.75, color="red")
plt.xlabel("element index", fontsize=10)
plt.ylabel("weight value",  fontsize=10)
plt.title("Attention Visualization of APSO_AttnBiLSTM")
plt.legend(frameon = False)
plt.grid(ls = "--", alpha = 1.0)
plt.savefig(save_path)
