# Supplementary material for: Daily natural gas load prediction method based on APSO optimization and Attention-BiLSTM
Source: PeerJ Comput Sci. 2024 Feb 29;10:e1890. doi: 10.7717/peerj-cs.1890 (PMC10909168; doi:10.7717/peerj-cs.1890)
Supplement: Supplemental Information 1 — The prediction data show that the proposed model has high prediction accuracy. [file peerj-cs-10-1890-s001.zip › Code/BP_prediction.py]

import time
import numpy as np
import pandas as pd
from sklearn.preprocessing import MinMaxScaler
from sklearn.neural_network import MLPRegressor
from sklearn.metrics import mean_squared_error

filepath = r"D:\python\lstm new\LSTM\outlier_correction.csv"
data = pd.read_csv(filepath, header=None)
data = data.values
data = data[1:1826, 0:2]
data_pro = []
for i in range(1825):
    temp = [index for index in data[i, :]]
    temp = [int(element) for element in temp]
    data_pro.append(temp)
del data

trainset = data_pro[0:1705]
testset = data_pro[1705:1825]

data_normalier = MinMaxScaler()
trainset = data_normalier.fit_transform(trainset)
testset = data_normalier.fit_transform(testset)

trainset_ref, trainset_pre = [], []
for i in range(53):
    temp_ref_temp = []
    temp_ref = trainset[int(i*30):int((i+3)*30)]
    for j in range(90):
        temp_ref_temp.append(temp_ref[j][0])
    trainset_ref.append(temp_ref_temp)
    temp_pre = trainset[int((i+3)*30):int((i+4)*30)]
    temp_pre_temp = []
    for j in range(30):
        temp_pre_temp.append(temp_pre[j][1])
    trainset_pre.append(temp_pre_temp)

testset_ref, testset_pre = [], []
for i in range(90):
    testset_ref.append(testset[i][0])
for i in range(90, 120):
    testset_pre.append(testset[i][1])

time_a = time.time()
model = MLPRegressor(hidden_layer_sizes=(5,), activation='relu', solver='adam', max_iter=1000)
model.fit(trainset_ref, trainset_pre)
time_b = time.time()
time_train = time_b - time_a 
print(time_train)

testset_pred = model.predict(np.reshape(testset_ref, (1,-1)))
mse = mean_squared_error(np.reshape(testset_pre, (1,-1)), testset_pred)
print('MSE:', mse)
