# Supplementary material for: Daily natural gas load prediction method based on APSO optimization and Attention-BiLSTM
Source: PeerJ Comput Sci. 2024 Feb 29;10:e1890. doi: 10.7717/peerj-cs.1890 (PMC10909168; doi:10.7717/peerj-cs.1890)
Supplement: Supplemental Information 1 — The prediction data show that the proposed model has high prediction accuracy. [file peerj-cs-10-1890-s001.zip › Code/data.xls]

## Sheet: Sheet1
2017-07-01	6	0	0	33	26	29.5	25	0	34	25	30	2	2	886080	866240
2017-07-02	0	1	0	33	26	29.5	30	0	33	26	29.5	9	8	866240	959424
2017-07-03	1	1	0	33	25	29	38	0	33	26	29	9	2	959424	966208
2017-07-04	2	1	0	33	26	29.5	59	1	33	25	29.5	9	2	966208	965696
2017-07-05	3	1	0	36	27	31.5	48	0	33	26	30	2	3	965696	980928
2017-07-06	4	1	0	35	26	30.5	37	0	36	27	31	2	2	980928	945728
2017-07-07	5	0	0	36	26	31	37	0	35	26	30.5	2	2	945728	999488
2017-07-08	6	0	0	36	26	31	32	0	36	26	31	2	2	999488	863872
2017-07-09	0	1	0	36	26	31	34	0	36	26	31	7	10	863872	953728
2017-07-10	1	1	0	34	26	30	44	0	36	26	31	9	3	953728	956608
2017-07-11	2	1	0	36	27	31.5	75	1	34	26	30.5	2	2	956608	1021120
2017-07-12	3	1	0	36	27	31.5	67	1	36	27	31.5	9	2	1021120	963264
2017-07-13	4	1	0	37	26	31.5	65	1	36	27	31	2	2	963264	970880
2017-07-14	5	0	0	37	27	32	35	0	37	26	32	3	3	970880	926208
2017-07-15	6	0	0	35	27	31	22	0	37	27	32	2	2	926208	867520
2017-07-16	0	1	0	35	25	30	21	0	35	27	30	2	2	867520	947584
2017-07-17	1	1	0	37	27	32	40	0	35	25	31	2	2	947584	958400
2017-07-18	2	1	0	38	27	32.5	59	1	37	27	32	2	2	958400	1019328
2017-07-19	3	1	0	38	29	33.5	61	1	38	27	33.5	3	2	1019328	998016
2017-07-20	4	1	0	39	27	33	63	1	38	29	32.5	3	3	998016	975488
2017-07-21	5	0	0	39	28	33.5	70	1	39	27	33.5	3	3	975488	907520
2017-07-22	6	0	0	39	27	33	61	1	39	28	33	3	3	907520	820224
2017-07-23	0	1	0	39	27	33	74	1	39	27	33	3	3	820224	908544
2017-07-24	1	1	0	39	27	33	96	1	39	27	33	3	3	908544	919040
2017-07-25	2	1	0	38	27	32.5	71	1	39	27	33	3	3	919040	989696
2017-07-26	3	1	0	37	28	32.5	48	0	38	27	33	3	3	989696	895808
2017-07-27	4	1	0	37	27	32	27	0	37	28	32	3	3	895808	930048
2017-07-28	5	0	0	34	28	31	30	0	37	27	32.5	2	2	930048	836160
2017-07-29	6	0	0	33	27	30	26	0	34	28	30.5	1	1	836160	874880
2017-07-30	0	1	0	33	27	30	27	0	33	27	30	8	8	874880	886784
2017-07-31	1	1	0	34	28	31	32	0	33	27	30.5	2	2	886784	946368
2017-08-01	2	1	0	34	28	31	28	0	34	28	31	2	2	946368	1072832
2017-08-02	3	1	0	36	27	31.5	36	0	34	28	30.5	2	2	1072832	938880
2017-08-03	4	1	0	35	28	31.5	56	1	36	27	32	2	2	938880	962304
2017-08-04	5	0	0	36	27	31.5	84	1	35	28	31	9	2	962304	953664
2017-08-05	6	0	0	34	27	30.5	76	1	36	27	31.5	9	2	953664	838336
2017-08-06	0	1	0	37	28	32.5	82	1	34	27	31	2	2	838336	969024
2017-08-07	1	1	0	38	27	32.5	55	1	37	28	32	2	9	969024	925184
2017-08-08	2	1	0	34	27	30.5	51	1	38	27	32.5	9	9	925184	961984
2017-08-09	3	1	0	32	25	28.5	47	0	34	27	29.5	8	2	961984	941696
2017-08-10	4	1	0	35	27	31	78	1	32	25	29.5	2	2	941696	934336
2017-08-11	5	0	0	35	27	31	44	0	35	27	31	9	2	934336	926336
2017-08-12	6	0	0	36	28	32	55	1	35	27	31.5	2	2	926336	874944
2017-08-13	0	1	0	37	26	31.5	63	1	36	28	31	9	2	874944	914560
2017-08-14	1	1	0	34	26	30	54	1	37	26	31.5	9	2	914560	891392
2017-08-15	2	1	0	34	27	30.5	59	1	34	26	30.5	9	2	891392	904768
2017-08-16	3	1	0	35	27	31	52	1	34	27	30.5	9	2	904768	902592
2017-08-17	4	1	0	35	26	30.5	41	0	35	27	30.5	9	2	902592	882560
2017-08-18	5	0	0	35	25	30	52	1	35	26	30	9	2	882560	825856
2017-08-19	6	0	0	35	24	29.5	45	0	35	25	29.5	9	9	825856	757056
2017-08-20	0	1	0	33	26	29.5	35	0	35	24	30.5	9	2	757056	841792
2017-08-21	1	1	0	32	26	29	18	0	33	26	29.5	8	2	841792	849792
2017-08-22	2	1	0	34	27	30.5	18	0	32	26	29.5	2	2	849792	763712
2017-08-23	3	1	0	36	27	31.5	26	0	34	27	30.5	2	2	763712	628416
2017-08-24	4	1	0	36	27	31.5	45	0	36	27	31.5	9	2	628416	783616
2017-08-25	5	0	0	33	26	29.5	37	0	36	27	31	8	2	783616	754112
2017-08-26	6	0	0	34	26	30	26	0	33	26	29.5	2	2	754112	740608
2017-08-27	0	1	0	36	26	31	24	0	34	26	30	3	2	740608	806528
2017-08-28	1	1	0	35	25	30	34	0	36	26	30.5	2	2	806528	823168
2017-08-29	2	1	0	33	25	29	35	0	35	25	30	2	2	823168	813248
2017-08-30	3	1	0	30	24	27	38	0	33	25	28.5	2	2	813248	830848
2017-08-31	4	1	0	31	24	27.5	39	0	30	24	27	2	2	830848	855616
2017-09-01	5	0	0	30	24	27	49	0	31	24	27.5	8	2	855616	838464
2017-09-02	6	0	0	31	25	28	30	0	30	24	27.5	2	2	838464	856384
2017-09-03	0	1	0	32	25	28.5	27	0	31	25	28	2	2	856384	928576
2017-09-04	1	1	0	35	26	30.5	43	0	32	25	29	2	2	928576	1005952
2017-09-05	2	1	0	35	25	30	54	1	35	26	30	9	8	1005952	1204224
2017-09-06	3	1	0	28	24	26	52	1	35	25	29.5	8	10	1204224	982720
2017-09-07	4	1	0	27	24	25.5	39	0	28	24	26	8	10	982720	1018304
2017-09-08	5	0	0	29	25	27	41	0	27	24	26	10	2	1018304	993088
2017-09-09	6	0	0	33	25	29	32	0	29	25	27	2	2	993088	926272
2017-09-10	0	1	0	30	23	26.5	38	0	33	25	28	8	8	926272	934400
2017-09-11	1	1	0	27	22	24.5	35	0	30	23	26	8	10	934400	1032896
2017-09-12	2	1	0	28	23	25.5	41	0	27	22	25	2	8	1032896	938368
2017-09-13	3	1	0	26	22	24	40	0	28	23	25	8	1	938368	994688
2017-09-14	4	1	0	25	23	24	31	0	26	22	24.5	1	8	994688	1033856
2017-09-15	5	0	0	26	20	23	33	0	25	23	22.5	10	2	1033856	1016704
2017-09-16	6	0	0	28	19	23.5	49	0	26	20	22.5	2	2	1016704	1038016
2017-09-17	0	1	0	30	21	25.5	98	1	28	19	24.5	3	2	1038016	1061248
2017-09-18	1	1	0	31	23	27	70	1	30	21	26.5	2	8	1061248	1069504
2017-09-19	2	1	0	26	21	23.5	43	0	31	23	26	1	1	1069504	1075136
2017-09-20	3	1	0	24	22	23	28	0	26	21	24	7	10	1075136	1106688
2017-09-21	4	1	0	28	22	25	30	0	24	22	23	2	8	1106688	1069504
2017-09-22	5	0	0	26	22	24	35	0	28	22	25	1	8	1069504	1038400
2017-09-23	6	0	0	28	24	26	53	1	26	22	25	8	2	1038400	1048960
2017-09-24	0	1	0	32	26	29	49	0	28	24	27	2	2	1048960	1071552
2017-09-25	1	1	0	33	25	29	88	1	32	26	28.5	2	2	1071552	1008128
2017-09-26	2	1	0	30	22	26	47	0	33	25	27.5	9	8	1008128	1001792
2017-09-27	3	1	0	24	20	22	36	0	30	22	25	2	2	1001792	983680
2017-09-28	4	1	0	25	22	23.5	46	0	24	20	23	10	8	983680	944320
2017-09-29	5	0	0	26	22	24	37	0	25	22	23.5	8	2	944320	947456
2017-09-30	6	0	1	31	25	28	35	0	26	22	25.5	2	2	947456	858058
2017-10-01	0	1	1	32	23	27.5	52	1	31	25	27	8	8	858058	652480
2017-10-02	1	1	1	25	21	23	34	0	32	23	26.5	10	2	652480	1112468
2017-10-03	2	1	1	24	20	22	34	0	25	21	22.5	2	10	1112468	855744
2017-10-04	3	1	1	25	19	22	34	0	24	20	21.5	10	7	855744	841024
2017-10-05	4	1	1	24	18	21	68	1	25	19	21.5	10	2	841024	911808
2017-10-06	5	0	1	27	18	22.5	66	1	24	18	21	2	2	911808	1081152
2017-10-07	6	0	1	27	20	23.5	50	0	27	18	23.5	2	2	1081152	1008320
2017-10-08	0	1	0	29	22	25.5	47	0	27	20	24.5	2	2	1008320	814208
2017-10-09	1	1	0	30	21	25.5	34	0	29	22	25	2	2	814208	1105856
2017-10-10	2	1	0	27	20	23.5	30	0	30	21	25	8	7	1105856	951808
2017-10-11	3	1	0	22	19	20.5	25	0	27	20	23	7	7	951808	1243840
2017-10-12	4	1	0	21	19	20	28	0	22	19	20.5	10	7	1243840	1244096
2017-10-13	5	0	0	21	19	20	31	0	21	19	20	8	1	1244096	1085632
2017-10-14	6	0	0	21	20	20.5	28	0	21	19	20.5	12	12	1085632	1019200
2017-10-15	0	1	0	22	20	21	26	0	21	20	20.5	6	1	1019200	1102848
2017-10-16	1	1	0	21	19	20	32	0	22	20	20.5	7	7	1102848	1034240
2017-10-17	2	1	0	22	17	19.5	44	0	21	19	19	10	10	1034240	1081216
2017-10-18	3	1	0	22	17	19.5	42	0	22	17	19.5	2	10	1081216	1115584
2017-10-19	4	1	0	22	17	19.5	32	0	22	17	19.5	10	2	1115584	1196032
2017-10-20	5	0	0	22	16	19	41	0	22	17	19	2	2	1196032	1132288
2017-10-21	6	0	0	22	15	18.5	81	1	22	16	18.5	2	2	1132288	1087232
2017-10-22	0	1	0	21	13	17	52	1	22	15	17.5	2	2	1087232	1149952
2017-10-23	1	1	0	20	13	16.5	49	0	21	13	17	2	2	1149952	1113216
2017-10-24	2	1	0	21	14	17.5	60	1	20	13	17	2	2	1113216	1133248
2017-10-25	3	1	0	22	12	17	67	1	21	14	16.5	2	3	1133248	1122304
2017-10-26	4	1	0	22	15	18.5	61	1	22	12	18.5	2	2	1122304	1130176
2017-10-27	5	0	0	22	14	18	51	1	22	15	18	2	2	1130176	1054720
2017-10-28	6	0	0	21	12	16.5	76	1	22	14	17	2	10	1054720	1050624
2017-10-29	0	1	0	16	11	13.5	39	0	21	12	16	2	2	1050624	1099328
2017-10-30	1	1	0	19	10	14.5	45	0	16	11	13	2	2	1099328	1245376
2017-10-31	2	1	0	22	12	17	69	1	19	10	15.5	2	2	1245376	1134208
2017-11-01	3	1	0	24	12	18	71	1	22	12	17	2	2	1134208	1220224
2017-11-02	4	1	0	23	12	17.5	124	2	24	12	18	2	10	1220224	1071424
2017-11-03	5	0	0	17	12	14.5	40	0	23	12	17.5	2	2	1071424	1099648
2017-11-04	6	0	0	19	12	15.5	45	0	17	12	14.5	2	2	1099648	1220160
2017-11-05	0	1	0	22	16	19	119	2	19	12	17.5	2	2	1220160	1138752
2017-11-06	1	1	0	21	15	18	145	2	22	16	18.5	7	10	1138752	1168256
2017-11-07	2	1	0	20	11	15.5	116	2	21	15	16	2	2	1168256	1180224
2017-11-08	3	1	0	22	14	18	65	1	20	11	17	2	2	1180224	1194944
2017-11-09	4	1	0	20	12	16	70	1	22	14	17	7	10	1194944	1180864
2017-11-10	5	0	0	17	11	14	46	0	20	12	15.5	2	2	1180864	1152768
2017-11-11	6	0	0	19	12	15.5	68	1	17	11	14.5	2	10	1152768	1146944
2017-11-12	0	1	0	20	14	17	58	1	19	12	16.5	2	7	1146944	1177536
2017-11-13	1	1	0	18	13	15.5	40	0	20	14	16.5	7	7	1177536	1177472
2017-11-14	2	1	0	17	14	15.5	52	1	18	13	16	7	8	1177472	1197376
2017-11-15	3	1	0	18	17	17.5	41	0	17	14	17	8	8	1197376	1195008
2017-11-16	4	1	0	21	10	15.5	61	1	18	17	14	8	8	1195008	1209280
2017-11-17	5	0	0	13	7	10	27	0	21	10	14	7	2	1209280	1200640
2017-11-18	6	0	0	13	9	11	33	0	13	7	11	2	7	1200640	1160704
2017-11-19	0	1	0	12	10	11	27	0	13	9	11.5	7	7	1160704	1328640
2017-11-20	1	1	0	12	10	11	82	1	12	10	11	7	7	1328640	1394752
2017-11-21	2	1	0	13	7	10	70	1	12	10	9.5	7	2	1394752	1353472
2017-11-22	3	1	0	12	3	7.5	83	1	13	7	8	2	3	1353472	1432832
2017-11-23	4	1	0	14	4	9	93	1	12	3	8	3	2	1432832	1418752
2017-11-24	5	0	0	16	10	13	80	1	14	4	12	2	7	1418752	1316032
2017-11-25	6	0	0	15	7	11	89	1	16	10	11.5	2	2	1316032	1235584
2017-11-26	0	1	0	18	9	13.5	136	2	15	7	12	3	2	1235584	1231168
2017-11-27	1	1	0	22	13	17.5	82	1	18	9	15.5	2	7	1231168	1166208
2017-11-28	2	1	0	17	11	14	83	1	22	13	16.5	1	1	1166208	1261696
2017-11-29	3	1	0	12	9	10.5	29	0	17	11	13	7	10	1261696	1202688
2017-11-30	4	1	0	11	8	9.5	51	1	12	9	10	10	10	1202688	1288384
2017-12-01	5	0	0	14	7	10.5	90	1	11	8	9	10	10	1288384	1194368
2017-12-02	6	0	0	16	9	12.5	107	2	14	7	11.5	10	10	1194368	1275072
2017-12-03	0	1	0	13	3	8	152	3	16	9	9.5	2	2	1275072	1494208
2017-12-04	1	1	0	11	0	5.5	61	1	13	3	6.5	2	3	1494208	1346688
2017-12-05	2	1	0	12	4	8	106	2	11	0	7.5	3	3	1346688	1457088
2017-12-06	3	1	0	13	3	8	137	2	12	4	7.5	2	2	1457088	1586496
2017-12-07	4	1	0	9	1	5	70	1	13	3	7	3	3	1586496	1582144
2017-12-08	5	0	0	12	2	7	70	1	9	1	5.5	3	3	1582144	1517248
2017-12-09	6	0	0	13	2	7.5	90	1	12	2	7	3	3	1517248	1405056
2017-12-10	0	1	0	11	3	7	108	2	13	2	8	3	3	1405056	1415616
2017-12-11	1	1	0	12	6	9	97	1	11	3	8.5	2	2	1415616	1309376
2017-12-12	2	1	0	12	6	9	30	0	12	6	9	2	7	1309376	1521664
2017-12-13	3	1	0	11	8	9.5	42	0	12	6	10	7	10	1521664	1620928
2017-12-14	4	1	0	11	6	8.5	64	1	11	8	8.5	7	7	1620928	1500608
2017-12-15	5	0	0	8	0	4	82	1	11	6	5.5	7	2	1500608	1517696
2017-12-16	6	0	0	6	-2	2	68	1	8	0	3	3	3	1517696	1521216
2017-12-17	0	1	0	9	-1	4	80	1	6	-2	2.5	3	3	1521216	1530368
2017-12-18	1	1	0	10	1	5.5	81	1	9	-1	5	3	3	1530368	1731584
2017-12-19	2	1	0	11	0	5.5	77	1	10	1	5	3	3	1731584	1711040
2017-12-20	3	1	0	11	0	5.5	91	1	11	0	5.5	3	3	1711040	1826432
2017-12-21	4	1	0	15	5	10	110	2	11	0	8	3	3	1826432	1710080
2017-12-22	5	0	0	18	7	12.5	96	1	15	5	11	2	7	1710080	1559552
2017-12-23	6	0	0	13	2	7.5	145	2	18	7	10	2	3	1559552	1512832
2017-12-24	0	1	0	10	0	5	93	1	13	2	6.5	3	3	1512832	1630592
2017-12-25	1	1	0	13	2	7.5	114	2	10	0	6	3	3	1630592	1592896
2017-12-26	2	1	0	13	7	10	100	1	13	2	10	2	10	1592896	1493760
2017-12-27	3	1	0	11	9	10	60	1	13	7	11	7	7	1493760	1549952
2017-12-28	4	1	0	12	9	10.5	57	1	11	9	10	7	10	1549952	1629312
2017-12-29	5	0	1	14	3	8.5	87	1	12	9	7.5	7	10	1629312	1587264
2017-12-30	6	0	1	10	1	5.5	277	4	14	3	7.5	3	3	1587264	1389056
2017-12-31	0	1	1	11	5	8	162	3	10	1	7.5	3	2	1389056	1233920
2018-01-01	1	1	0	14	9	11.5	68	1	11	5	10	7	7	1233920	1554816
2018-01-02	2	1	0	12	9	10.5	40	0	14	9	11.5	7	7	1554816	1603008
2018-01-03	3	1	0	9	6	7.5	25	0	12	9	9	7	7	1603008	1435136
2018-01-04	4	1	0	8	4	6	34	0	9	6	6.5	10	2	1435136	1579584
2018-01-05	5	0	0	8	2	5	64	1	8	4	5	7	1	1579584	1612416
2018-01-06	6	0	0	11	3	7	78	1	8	2	5.5	1	7	1612416	1734912
2018-01-07	0	1	0	5	-1	2	97	1	11	3	5	7	2	1734912	1765568
2018-01-08	1	1	0	6	-1	2.5	34	0	5	-1	2	3	3	1765568	1826752
2018-01-09	2	1	0	7	-3	2	63	1	6	-1	1.5	3	3	1826752	1790336
2018-01-10	3	1	0	7	-3	2	62	1	7	-3	2	3	3	1790336	1775168
2018-01-11	4	1	0	5	-4	0.5	56	1	7	-3	1.5	3	3	1775168	1751936
2018-01-12	5	0	0	8	1	4.5	100	1	5	-4	3	3	2	1751936	1673984
2018-01-13	6	0	0	14	5	9.5	65	1	8	1	6.5	2	2	1673984	1740736
2018-01-14	0	1	0	16	9	12.5	85	1	14	5	11.5	2	7	1740736	1645568
2018-01-15	1	1	0	17	8	12.5	107	2	16	9	12	10	10	1645568	1515264
2018-01-16	2	1	0	15	4	9.5	162	3	17	8	10.5	2	2	1515264	1538176
2018-01-17	3	1	0	14	6	10	87	1	15	4	10.5	2	2	1538176	1548672
2018-01-18	4	1	0	12	6	9	137	2	14	6	10	2	10	1548672	1452480
2018-01-19	5	0	0	11	8	9.5	92	1	12	6	10	10	7	1452480	1502464
2018-01-20	6	0	0	10	7	8.5	51	1	11	8	9	7	7	1502464	1472640
2018-01-21	0	1	0	11	5	8	57	1	10	7	7.5	2	2	1472640	1650880
2018-01-22	1	1	0	8	3	5.5	94	1	11	5	7	7	7	1650880	1752704
2018-01-23	2	1	0	5	2	3.5	35	0	8	3	5	7	7	1752704	1390497
2018-01-24	3	1	0	4	1	2.5	23	0	5	2	3	5	5	1390497	1851712
2018-01-25	4	1	0	3	2	2.5	22	0	4	1	3	0	5	1851712	1897664
2018-01-26	5	0	0	4	3	3.5	57	1	3	2	3	7	1	1897664	1893568
2018-01-27	6	0	0	3	0	1.5	36	0	4	3	2	5	0	1893568	1728256
2018-01-28	0	1	0	3	-2	0.5	145	2	3	0	0.5	2	2	1728256	1901248
2018-01-29	1	1	0	3	-1	1	164	3	3	-2	1	2	10	1901248	1916544
2018-01-30	2	1	0	3	-1	1	200	3	3	-1	1	0	10	1916544	1682070
2018-01-31	3	1	0	5	-1	2	196	3	3	-1	1	2	2	1682070	1594116
2018-02-01	4	1	0	7	0	3.5	163	3	5	-1	2.5	2	2	1594116	1412557
2018-02-02	5	0	0	3	-2	0.5	69	1	7	0	2.5	2	2	1412557	1906368
2018-02-03	6	0	0	3	-3	0	60	1	3	-2	0	3	3	1906368	1773888
2018-02-04	0	1	0	5	-3	1	74	1	3	-3	0	3	3	1773888	1761728
2018-02-05	1	1	0	5	-3	1	91	1	5	-3	1	3	3	1761728	1708416
2018-02-06	2	1	0	8	-1	3.5	73	1	5	-3	2	3	3	1708416	1591552
2018-02-07	3	1	0	7	0	3.5	143	2	8	-1	4	3	2	1591552	1560768
2018-02-08	4	1	0	12	4	8	100	1	7	0	5.5	10	7	1560768	1404864
2018-02-09	5	0	0	7	1	4	105	2	12	4	6.5	7	10	1404864	1312064
2018-02-10	6	0	0	9	-1	4	70	1	7	1	3	3	3	1312064	1181056
2018-02-11	0	1	0	10	-2	4	75	1	9	-1	3.5	3	3	1181056	1274368
2018-02-12	1	1	0	13	4	8.5	53	1	10	-2	7	3	3	1274368	1067328
2018-02-13	2	1	0	19	7	13	52	1	13	4	10	3	2	1067328	900224
2018-02-14	3	1	1	13	6	9.5	59	1	19	7	12.5	10	7	900224	820352
2018-02-15	4	1	1	8	4	6	31	0	13	6	8.5	7	10	820352	764736
2018-02-16	5	0	1	13	7	10	49	0	8	4	7.5	2	2	764736	903488
2018-02-17	6	0	1	14	9	11.5	62	1	13	7	11	7	7	903488	747008
2018-02-18	0	1	1	12	8	10	27	0	14	9	11	7	7	747008	776960
2018-02-19	1	1	1	10	7	8.5	64	1	12	8	9.5	7	7	776960	837760
2018-02-20	2	1	1	8	5	6.5	41	0	10	7	7.5	7	7	837760	912640
2018-02-21	3	1	0	8	1	4.5	52	1	8	5	4.5	10	2	912640	1085696
2018-02-22	4	1	0	15	6	10.5	68	1	8	1	7	3	2	1085696	1253568
2018-02-23	5	0	0	14	7	10.5	45	0	15	6	11	8	8	1253568	1334592
2018-02-24	6	0	0	10	5	7.5	39	0	14	7	9.5	10	2	1334592	1314240
2018-02-25	0	1	0	14	4	9	47	0	10	5	7	3	2	1314240	1389760
2018-02-26	1	1	0	17	12	14.5	45	0	14	4	13	2	8	1389760	1353280
2018-02-27	2	1	0	17	6	11.5	38	0	17	12	11.5	7	2	1353280	1275712
2018-02-28	3	1	0	20	8	14	87	1	17	6	12.5	2	7	1275712	1301568
2018-03-01	4	1	0	11	10	10.5	39	0	20	8	15	7	7	1301568	1314816
2018-03-02	5	0	0	23	13	18	39	0	11	10	12	7	2	1314816	1304512
2018-03-03	6	0	0	27	9	18	36	0	23	13	16	2	1	1304512	1265472
2018-03-04	0	1	0	19	8	13.5	29	0	27	9	17.5	7	10	1265472	1321856
2018-03-05	1	1	0	12	9	10.5	35	0	19	8	14	10	2	1321856	1449088
2018-03-06	2	1	0	13	8	10.5	36	0	12	9	10	7	7	1449088	1548224
2018-03-07	3	1	0	10	4	7	58	1	13	8	8.5	10	10	1548224	1538752
2018-03-08	4	1	0	11	1	6	69	1	10	4	5.5	3	3	1538752	1536000
2018-03-09	5	0	0	15	3	9	93	1	11	1	7	3	3	1536000	1542912
2018-03-10	6	0	0	19	8	13.5	76	1	15	3	11.5	3	3	1542912	1525952
2018-03-11	0	1	0	22	11	16.5	27	0	19	8	15	2	2	1525952	1387264
2018-03-12	1	1	0	24	14	19	35	0	22	11	18	2	2	1387264	1363136
2018-03-13	2	1	0	23	17	20	29	0	24	14	20.5	2	2	1363136	1295168
2018-03-14	3	1	0	22	9	15.5	52	1	23	17	16	8	8	1295168	1237120
2018-03-15	4	1	0	16	9	12.5	35	0	22	9	15.5	8	10	1237120	1400448
2018-03-16	5	0	0	15	9	12	41	0	16	9	12.5	2	2	1400448	1379200
2018-03-17	6	0	0	20	12	16	50	0	15	9	13.5	8	7	1379200	1305472
2018-03-18	0	1	0	17	8	12.5	65	1	20	12	14	7	7	1305472	1389568
2018-03-19	1	1	0	10	6	8	72	1	17	8	11.5	7	7	1389568	1481984
2018-03-20	2	1	0	8	3	5.5	39	0	10	6	6.5	7	10	1481984	1629248
2018-03-21	3	1	0	16	5	10.5	88	1	8	3	6.5	3	2	1629248	1488000
2018-03-22	4	1	0	20	8	14	85	1	16	5	12	3	3	1488000	1352192
2018-03-23	5	0	0	22	12	17	76	1	20	8	16	2	2	1352192	1404928
2018-03-24	6	0	0	20	13	16.5	77	1	22	12	17.5	2	10	1404928	1366528
2018-03-25	0	1	0	18	12	15	66	1	20	13	16	8	2	1366528	1306112
2018-03-26	1	1	0	22	11	16.5	70	1	18	12	14.5	2	2	1306112	1202752
2018-03-27	2	1	0	26	14	20	65	1	22	11	18	3	3	1202752	1084224
2018-03-28	3	1	0	25	14	19.5	31	0	26	14	20	2	2	1084224	1250240
2018-03-29	4	1	0	22	12	17	45	0	25	14	18.5	2	2	1250240	1241536
2018-03-30	5	0	0	25	15	20	40	0	22	12	18.5	2	2	1241536	1229184
2018-03-31	6	0	0	27	16	21.5	59	1	25	15	20.5	2	2	1229184	1275776
2018-04-01	0	1	0	28	17	22.5	63	1	27	16	22	2	8	1275776	1193792
2018-04-02	1	1	0	26	19	22.5	54	1	28	17	23.5	8	2	1193792	1158464
2018-04-03	2	1	0	24	16	20	48	0	26	19	21	8	8	1158464	1107072
2018-04-04	3	1	1	23	10	16.5	39	0	24	16	17	8	1	1107072	977216
2018-04-05	4	1	1	15	8	11.5	80	1	23	10	15.5	10	2	977216	1032384
2018-04-06	5	0	1	14	4	9	64	1	15	8	9.5	3	3	1032384	1207552
2018-04-07	6	0	0	21	10	15.5	71	1	14	4	12	3	3	1207552	1361920
2018-04-08	0	1	0	26	15	20.5	67	1	21	10	18	3	3	1361920	1336512
2018-04-09	1	1	0	28	16	22	41	0	26	15	21	3	3	1336512	1156608
2018-04-10	2	1	0	27	17	22	82	1	28	16	22.5	2	8	1156608	1308992
2018-04-11	3	1	0	21	17	19	69	1	27	17	22	8	8	1308992	1436864
2018-04-12	4	1	0	22	15	18.5	35	0	21	17	18	8	1	1436864	1372032
2018-04-13	5	0	0	20	11	15.5	33	0	22	15	16.5	7	10	1372032	1311744
2018-04-14	6	0	0	18	9	13.5	64	1	20	11	14.5	2	2	1311744	1280192
2018-04-15	0	1	0	19	10	14.5	82	1	18	9	14	2	2	1280192	1318592
2018-04-16	1	1	0	20	8	14	77	1	19	10	13.5	3	3	1318592	1225728
2018-04-17	2	1	0	25	11	18	63	1	20	8	15.5	3	3	1225728	1262592
2018-04-18	3	1	0	27	14	20.5	47	0	25	11	19.5	3	3	1262592	1273088
2018-04-19	4	1	0	28	16	22	47	0	27	14	21.5	3	2	1273088	1332864
2018-04-20	5	0	0	28	19	23.5	48	0	28	16	23.5	2	2	1332864	1367488
2018-04-21	6	0	0	30	19	24.5	40	0	28	19	23.5	2	10	1367488	1147392
2018-04-22	0	1	0	28	15	21.5	49	0	30	19	22.5	1	7	1147392	1318016
2018-04-23	1	1	0	18	12	15	35	0	28	15	20	10	2	1318016	1180352
2018-04-24	2	1	0	21	10	15.5	70	1	18	12	14	3	3	1180352	1277056
2018-04-25	3	1	0	24	16	20	76	1	21	10	18.5	2	10	1277056	1437248
2018-04-26	4	1	0	27	15	21	100	1	24	16	19.5	2	2	1437248	1234432
2018-04-27	5	0	0	28	18	23	111	2	27	15	22.5	2	2	1234432	1248448
2018-04-28	6	0	1	27	20	23.5	67	1	28	18	24	8	8	1248448	1101760
2018-04-29	0	1	1	26	20	23	48	0	27	20	23.5	8	2	1101760	1088256
2018-04-30	1	1	1	29	20	24.5	56	1	26	20	23	8	8	1088256	1068736
2018-05-01	2	1	0	26	16	21	57	1	29	20	22.5	8	10	1068736	1183488
2018-05-02	3	1	0	25	14	19.5	57	1	26	16	20	3	3	1183488	1236160
2018-05-03	4	1	0	27	18	22.5	80	1	25	14	21.5	3	2	1236160	1161600
2018-05-04	5	0	0	23	21	22	51	1	27	18	24	8	8	1161600	1164224
2018-05-05	6	0	0	31	19	25	50	0	23	21	21	2	9	1164224	1236416
2018-05-06	0	1	0	27	17	22	57	1	31	19	24	8	10	1236416	1227328
2018-05-07	1	1	0	24	14	19	37	0	27	17	20.5	2	2	1227328	1310720
2018-05-08	2	1	0	23	13	18	50	0	24	14	18.5	2	2	1310720	1335616
2018-05-09	3	1	0	24	13	18.5	42	0	23	13	18	2	2	1335616	1250176
2018-05-10	4	1	0	28	20	24	40	0	24	13	22	2	2	1250176	1233088
2018-05-11	5	0	0	31	22	26.5	48	0	28	20	25	2	8	1233088	1187648
2018-05-12	6	0	0	28	22	25	83	1	31	22	26.5	8	2	1187648	1255424
2018-05-13	0	1	0	32	23	27.5	57	1	28	22	25.5	2	2	1255424	1191488
2018-05-14	1	1	0	34	24	29	48	0	32	23	28	2	2	1191488	1191168
2018-05-15	2	1	0	35	24	29.5	46	0	34	24	29	2	2	1191168	1237376
2018-05-16	3	1	0	37	26	31.5	61	1	35	24	30.5	2	2	1237376	1196224
2018-05-17	4	1	0	34	23	28.5	92	1	37	26	30	8	8	1196224	1235136
2018-05-18	5	0	0	27	21	24	42	0	34	23	27.5	8	8	1235136	1190720
2018-05-19	6	0	0	24	21	22.5	27	0	27	21	24	8	8	1190720	1230336
2018-05-20	0	1	0	26	21	23.5	34	0	24	21	22.5	10	2	1230336	1182784
2018-05-21	1	1	0	29	19	24	33	0	26	21	22.5	8	8	1182784	1190976
2018-05-22	2	1	0	24	15	19.5	61	1	29	19	22	2	2	1190976	1227712
2018-05-23	3	1	0	25	19	22	87	1	24	15	21.5	2	2	1227712	1279360
2018-05-24	4	1	0	34	22	28	87	1	25	19	23.5	2	8	1279360	1283840
2018-05-25	5	0	0	27	21	24	45	0	34	22	27.5	8	8	1283840	1146880
2018-05-26	6	0	0	27	20	23.5	35	0	27	21	23.5	7	2	1146880	1098944
2018-05-27	0	1	0	30	22	26	73	1	27	20	24.5	2	2	1098944	1149376
2018-05-28	1	1	0	29	20	24.5	73	1	30	22	25	8	1	1149376	1231936
2018-05-29	2	1	0	25	19	22	53	1	29	20	24	9	6	1231936	1255552
2018-05-30	3	1	0	23	18	20.5	58	1	25	19	21.5	1	2	1255552	1227712
2018-05-31	4	1	0	26	16	21	65	1	23	18	19.5	2	2	1227712	1178176
2018-06-01	5	0	0	25	18	21.5	44	0	26	16	22	2	10	1178176	1143104
2018-06-02	6	0	0	24	19	21.5	42	0	25	18	22	10	2	1143104	1083136
2018-06-03	0	1	0	28	21	24.5	50	0	24	19	22.5	8	1	1083136	1172480
2018-06-04	1	1	0	24	20	22	72	1	28	21	24	8	1	1172480	1126336
2018-06-05	2	1	0	25	22	23.5	48	0	24	20	23	8	2	1126336	1128384
2018-06-06	3	1	0	29	21	25	39	0	25	22	23	2	2	1128384	1251008
2018-06-07	4	1	0	28	22	25	36	0	29	21	25.5	10	10	1251008	1262272
2018-06-08	5	0	0	28	23	25.5	40	0	28	22	25.5	10	9	1262272	1254400
2018-06-09	6	0	0	26	19	22.5	41	0	28	23	23.5	8	2	1254400	1101184
2018-06-10	0	1	0	30	20	25	75	1	26	19	23	3	3	1101184	1175488
2018-06-11	1	1	0	33	21	27	97	1	30	20	25.5	3	3	1175488	1170496
2018-06-12	2	1	0	31	21	26	69	1	33	21	27	2	2	1170496	1192832
2018-06-13	3	1	0	28	20	24	38	0	31	21	25.5	2	2	1192832	1083200
2018-06-14	4	1	0	29	20	24.5	36	0	28	20	24	2	2	1083200	1183552
2018-06-15	5	0	1	29	21	25	42	0	29	20	25	2	2	1183552	1220096
2018-06-16	6	0	1	29	22	25.5	43	0	29	21	25.5	2	2	1220096	1086016
2018-06-17	0	1	1	30	22	26	33	0	29	22	25.5	2	2	1086016	813120
2018-06-18	1	1	0	30	23	26.5	27	0	30	22	26.5	8	8	813120	1047360
2018-06-19	2	1	0	27	22	24.5	29	0	30	23	26	6	8	1047360	1243776
2018-06-20	3	1	0	27	22	24.5	33	0	27	22	24.5	2	2	1243776	1221376
2018-06-21	4	1	0	25	22	23.5	34	0	27	22	24.5	1	8	1221376	1288704
2018-06-22	5	0	0	24	21	22.5	29	0	25	22	23	8	8	1288704	1130624
2018-06-23	6	0	0	30	24	27	32	0	24	21	24	8	2	1130624	1209152
2018-06-24	0	1	0	35	26	30.5	51	1	30	24	28	2	2	1209152	1185408
2018-06-25	1	1	0	37	27	32	43	0	35	26	31	2	2	1185408	1165504
2018-06-26	2	1	0	37	27	32	46	0	37	27	32	2	2	1165504	1124608
2018-06-27	3	1	0	36	27	31.5	48	0	37	27	32	9	9	1124608	1145984
2018-06-28	4	1	0	31	26	28.5	34	0	36	27	31	9	2	1145984	1234496
2018-06-29	5	0	0	32	26	29	29	0	31	26	28.5	9	9	1234496	1162432
2018-06-30	6	0	0	30	25	27.5	18	0	32	26	28.5	2	2	1162432	1068992
2018-07-01	0	1	0	31	26	28.5	28	0	30	25	28	8	2	1068992	1137408
2018-07-02	1	1	0	31	26	28.5	45	0	31	26	28.5	9	9	1137408	1013568
2018-07-03	2	1	0	33	27	30	43	0	31	26	29	9	2	1013568	1043648
2018-07-04	3	1	0	34	26	30	33	0	33	27	29.5	9	2	1043648	1119296
2018-07-05	4	1	0	30	25	27.5	36	0	34	26	29.5	9	9	1119296	1128320
2018-07-06	5	0	0	31	26	28.5	55	1	30	25	28	9	8	1128320	1159872
2018-07-07	6	0	0	33	26	29.5	34	0	31	26	28.5	9	2	1159872	1085568
2018-07-08	0	1	0	35	26	30.5	21	0	33	26	29.5	2	2	1085568	1036992
2018-07-09	1	1	0	33	26	29.5	25	0	35	26	30.5	2	8	1036992	1012352
2018-07-10	2	1	0	32	26	29	36	0	33	26	29.5	8	8	1012352	1200448
2018-07-11	3	1	0	33	26	29.5	21	0	32	26	29	2	2	1200448	1167936
2018-07-12	4	1	0	32	26	29	18	0	33	26	29.5	2	2	1167936	1167424
2018-07-13	5	0	0	33	25	29	17	0	32	26	28.5	2	2	1167424	1087104
2018-07-14	6	0	0	33	25	29	18	0	33	25	29	2	2	1087104	1098816
2018-07-15	0	1	0	33	25	29	15	0	33	25	29	2	2	1098816	1067776
2018-07-16	1	1	0	33	25	29	15	0	33	25	29	2	2	1067776	1118976
2018-07-17	2	1	0	33	25	29	14	0	33	25	29	2	2	1118976	1128640
2018-07-18	3	1	0	33	25	29	15	0	33	25	29	2	2	1128640	1185856
2018-07-19	4	1	0	33	26	29.5	35	0	33	25	29.5	2	2	1185856	1142144
2018-07-20	5	0	0	30	26	28	34	0	33	26	29.5	8	1	1142144	1133184
2018-07-21	6	0	0	31	26	28.5	22	0	30	26	28	8	8	1133184	1068800
2018-07-22	0	1	0	31	26	28.5	20	0	31	26	28.5	8	2	1068800	1084608
2018-07-23	1	1	0	33	26	29.5	33	0	31	26	28.5	8	2	1084608	1130944
2018-07-24	2	1	0	36	27	31.5	52	1	33	26	30	3	2	1130944	1180672
2018-07-25	3	1	0	36	26	31	50	0	36	27	31	2	2	1180672	1166912
2018-07-26	4	1	0	36	27	31.5	74	1	36	26	31.5	2	2	1166912	1150592
2018-07-27	5	0	0	36	26	31	63	1	36	27	31	2	2	1150592	1108160
2018-07-28	6	0	0	35	26	30.5	61	1	36	26	31	2	2	1108160	1063104
2018-07-29	0	1	0	35	26	30.5	57	1	35	26	30.5	2	2	1063104	1078784
2018-07-30	1	1	0	34	26	30	58	1	35	26	30.5	2	2	1078784	1123456
2018-07-31	2	1	0	33	26	29.5	31	0	34	26	30	2	8	1123456	1119232
2018-08-01	3	1	0	31	25	28	28	0	33	26	29	1	1	1119232	1065600
2018-08-02	4	1	0	31	27	29	22	0	31	25	29	8	2	1065600	1141760
2018-08-03	5	0	0	35	27	31	27	0	31	27	29	2	2	1141760	1153344
2018-08-04	6	0	0	35	27	31	26	0	35	27	31	2	2	1153344	1172224
2018-08-05	0	1	0	36	27	31.5	30	0	35	27	31	2	2	1172224	1093248
2018-08-06	1	1	0	36	26	31	24	0	36	27	31	2	2	1093248	1117760
2018-08-07	2	1	0	35	26	30.5	33	0	36	26	31	2	2	1117760	1133568
2018-08-08	3	1	0	35	26	30.5	37	0	35	26	30.5	2	2	1133568	1155840
2018-08-09	4	1	0	34	26	30	45	0	35	26	30.5	2	2	1155840	1169408
2018-08-10	5	0	0	34	26	30	46	0	34	26	30	2	2	1169408	1067776
2018-08-11	6	0	0	31	26	28.5	27	0	34	26	30	6	8	1067776	1009280
2018-08-12	0	1	0	30	26	28	20	0	31	26	28.5	8	8	1009280	1092416
2018-08-13	1	1	0	33	26	29.5	21	0	30	26	28	2	2	1092416	1010112
2018-08-14	2	1	0	33	26	29.5	23	0	33	26	29.5	8	8	1010112	1131392
2018-08-15	3	1	0	30	26	28	20	0	33	26	29.5	1	6	1131392	1136128
2018-08-16	4	1	0	32	26	29	20	0	30	26	28	8	8	1136128	1154944
2018-08-17	5	0	0	32	26	29	19	0	32	26	29	8	2	1154944	1113408
2018-08-18	6	0	0	32	26	29	13	0	32	26	29	8	2	1113408	1107136
2018-08-19	0	1	0	33	26	29.5	18	0	32	26	29	2	2	1107136	1126784
2018-08-20	1	1	0	33	25	29	29	0	33	26	29	2	2	1126784	1209216
2018-08-21	2	1	0	33	26	29.5	22	0	33	25	29.5	2	2	1209216	1176576
2018-08-22	3	1	0	33	25	29	45	0	33	26	29	2	2	1176576	1237632
2018-08-23	4	1	0	32	25	28.5	71	1	33	25	29	2	8	1237632	1239296
2018-08-24	5	0	0	30	25	27.5	58	1	32	25	28.5	8	8	1239296	1148288
2018-08-25	6	0	0	31	26	28.5	23	0	30	25	28	1	8	1148288	1142208
2018-08-26	0	1	0	32	26	29	20	0	31	26	28.5	8	8	1142208	1125120
2018-08-27	1	1	0	32	26	29	15	0	32	26	29	8	2	1125120	1169600
2018-08-28	2	1	0	32	26	29	17	0	32	26	29	8	2	1169600	1245056
2018-08-29	3	1	0	33	25	29	15	0	32	26	28.5	2	2	1245056	1240320
2018-08-30	4	1	0	32	26	29	23	0	33	25	29.5	8	2	1240320	1315648
2018-08-31	5	0	0	32	25	28.5	25	0	32	26	28.5	8	2	1315648	1063040
2018-09-01	6	0	0	33	26	29.5	42	0	32	25	29	2	2	1063040	1063552
2018-09-02	0	1	0	34	25	29.5	36	0	33	26	29	9	8	1063552	1153792
2018-09-03	1	1	0	33	23	28	61	1	34	25	28.5	2	2	1153792	1175680
2018-09-04	2	1	0	31	24	27.5	66	1	33	23	28.5	2	2	1175680	1199680
2018-09-05	3	1	0	33	24	28.5	52	1	31	24	27.5	2	2	1199680	1205696
2018-09-06	4	1	0	28	22	25	40	0	33	24	27.5	8	7	1205696	1184064
2018-09-07	5	0	0	25	21	23	36	0	28	22	24.5	7	2	1184064	1169152
2018-09-08	6	0	0	28	20	24	37	0	25	21	22.5	2	2	1169152	1116160
2018-09-09	0	1	0	28	21	24.5	31	0	28	20	24.5	2	2	1116160	1208896
2018-09-10	1	1	0	26	23	24.5	37	0	28	21	25.5	8	8	1208896	1346304
2018-09-11	2	1	0	27	22	24.5	23	0	26	23	24	8	2	1346304	1287744
2018-09-12	3	1	0	30	24	27	46	0	27	22	25.5	8	2	1287744	1284480
2018-09-13	4	1	0	30	24	27	60	1	30	24	27	2	2	1284480	1153344
2018-09-14	5	0	0	33	25	29	30	0	30	24	27.5	2	2	1153344	1141248
2018-09-15	6	0	0	31	25	28	20	0	33	25	29	2	2	1141248	1175360
2018-09-16	0	1	0	32	25	28.5	13	0	31	25	28	8	8	1175360	1192064
2018-09-17	1	1	0	32	25	28.5	32	0	32	25	28.5	2	2	1192064	1193152
2018-09-18	2	1	0	33	25	29	33	0	32	25	28.5	2	2	1193152	1192512
2018-09-19	3	1	0	35	24	29.5	31	0	33	25	28.5	9	2	1192512	1325568
2018-09-20	4	1	0	29	22	25.5	28	0	35	24	28.5	9	7	1325568	1122368
2018-09-21	5	0	1	26	21	23.5	30	0	29	22	25	8	8	1122368	1110464
2018-09-22	6	0	1	26	21	23.5	37	0	26	21	23.5	8	2	1110464	1152192
2018-09-23	0	1	1	28	19	23.5	46	0	26	21	22.5	2	2	1152192	908480
2018-09-24	1	1	0	27	21	24	29	0	28	19	24.5	2	2	908480	1113280
2018-09-25	2	1	0	26	21	23.5	32	0	27	21	24	2	2	1113280	1145344
2018-09-26	3	1	0	27	21	24	31	0	26	21	23.5	2	2	1145344	1269120
2018-09-27	4	1	0	27	21	24	27	0	27	21	24	2	2	1269120	1233984
2018-09-28	5	0	0	26	20	23	33	0	27	21	23.5	2	2	1233984	1174016
2018-09-29	6	0	0	27	16	21.5	65	1	26	20	21	2	2	1174016	1133568
2018-09-30	0	1	1	25	15	20	52	1	27	16	21	3	3	1133568	780928
2018-10-01	1	1	1	25	14	19.5	42	0	25	15	19.5	3	3	780928	1012992
2018-10-02	2	1	1	25	17	21	49	0	25	14	21	3	3	1012992	913344
2018-10-03	3	1	1	25	21	23	37	0	25	17	23	2	8	913344	984960
2018-10-04	4	1	1	23	20	21.5	43	0	25	21	22.5	1	8	984960	1277952
2018-10-05	5	0	1	25	16	20.5	55	1	23	20	19.5	2	2	1277952	1244160
2018-10-06	6	0	1	25	17	21	67	1	25	16	21	2	2	1244160	1236352
2018-10-07	0	1	0	26	16	21	54	1	25	17	20.5	2	2	1236352	1281600
2018-10-08	1	1	0	26	18	22	48	0	26	16	22	10	7	1281600	1270784
2018-10-09	2	1	0	20	15	17.5	52	1	26	18	20.5	7	10	1270784	1317504
2018-10-10	3	1	0	21	13	17	25	0	20	15	16.5	2	2	1317504	1296000
2018-10-11	4	1	0	21	13	17	30	0	21	13	17	2	2	1296000	1313344
2018-10-12	5	0	0	22	14	18	49	0	21	13	17.5	2	2	1313344	1251392
2018-10-13	6	0	0	22	14	18	33	0	22	14	18	10	2	1251392	1211968
2018-10-14	0	1	0	22	16	19	38	0	22	14	19	7	7	1211968	1326464
2018-10-15	1	1	0	20	15	17.5	27	0	22	16	18.5	7	10	1326464	1423936
2018-10-16	2	1	0	22	14	18	37	0	20	15	17	2	2	1423936	1393152
2018-10-17	3	1	0	21	12	16.5	49	0	22	14	17	2	2	1393152	1375488
2018-10-18	4	1	0	21	13	17	30	0	21	12	17	2	2	1375488	1335040
2018-10-19	5	0	0	22	14	18	53	1	21	13	17.5	2	2	1335040	1329152
2018-10-20	6	0	0	21	16	18.5	65	1	22	14	19	7	7	1329152	1322496
2018-10-21	0	1	0	21	17	19	49	0	21	16	19	10	7	1322496	1374464
2018-10-22	1	1	0	21	14	17.5	39	0	21	17	17.5	10	2	1374464	1326720
2018-10-23	2	1	0	23	15	19	62	1	21	14	18	2	2	1326720	1346240
2018-10-24	3	1	0	24	16	20	48	0	23	15	19.5	7	7	1346240	1350208
2018-10-25	4	1	0	22	10	16	56	1	24	16	17	7	2	1350208	1332352
2018-10-26	5	0	0	19	8	13.5	65	1	22	10	15	3	3	1332352	1279936
2018-10-27	6	0	0	23	9	16	85	1	19	8	14	3	3	1279936	1304960
2018-10-28	0	1	0	24	10	17	73	1	23	9	16.5	3	3	1304960	1274240
2018-10-29	1	1	0	24	11	17.5	92	1	24	10	17.5	3	3	1274240	1279872
2018-10-30	2	1	0	22	10	16	43	0	24	11	17	3	3	1279872	1365696
2018-10-31	3	1	0	19	13	16	30	0	22	10	17.5	2	2	1365696	1265920
2018-11-01	4	1	0	20	14	17	33	0	19	13	16.5	2	7	1265920	1345728
2018-11-02	5	0	0	19	16	17.5	52	1	20	14	18	7	7	1345728	1286144
2018-11-03	6	0	0	23	16	19.5	44	0	19	16	17.5	10	10	1286144	1318400
2018-11-04	0	1	0	22	17	19.5	34	0	23	16	20	7	10	1318400	1269760
2018-11-05	1	1	0	23	17	20	31	0	22	17	19.5	10	10	1269760	1327616
2018-11-06	2	1	0	23	14	18.5	40	0	23	17	18.5	10	7	1327616	1368832
2018-11-07	3	1	0	17	10	13.5	23	0	23	14	16.5	7	2	1368832	1444864
2018-11-08	4	1	0	18	11	14.5	32	0	17	10	14	3	2	1444864	1514240
2018-11-09	5	0	0	22	15	18.5	55	1	18	11	16.5	2	7	1514240	1417216
2018-11-10	6	0	0	22	15	18.5	58	1	22	15	18.5	10	7	1417216	1318336
2018-11-11	0	1	0	18	13	15.5	25	0	22	15	17.5	7	10	1318336	1286656
2018-11-12	1	1	0	18	9	13.5	28	0	18	13	13.5	2	2	1286656	1427456
2018-11-13	2	1	0	20	12	16	52	1	18	9	15	2	2	1427456	1489984
2018-11-14	3	1	0	20	15	17.5	57	1	20	12	17.5	10	7	1489984	1408000
2018-11-15	4	1	0	18	14	16	41	0	20	15	17	7	7	1408000	1377792
2018-11-16	5	0	0	16	13	14.5	28	0	18	14	15.5	7	7	1377792	1343296
2018-11-17	6	0	0	15	11	13	27	0	16	13	13.5	1	7	1343296	1356544
2018-11-18	0	1	0	15	10	12.5	40	0	15	11	12.5	10	10	1356544	1444864
2018-11-19	1	1	0	16	13	14.5	68	1	15	10	14	7	7	1444864	1456832
2018-11-20	2	1	0	16	9	12.5	36	0	16	13	12.5	7	7	1456832	1465344
2018-11-21	3	1	0	15	7	11	35	0	16	9	11.5	2	3	1465344	1528320
2018-11-22	4	1	0	17	6	11.5	73	1	15	7	10.5	2	3	1528320	1510912
2018-11-23	5	0	0	21	9	15	55	1	17	6	13	3	2	1510912	1454592
2018-11-24	6	0	0	20	13	16.5	73	1	21	9	17	7	7	1454592	1174016
2018-11-25	0	1	0	18	12	15	68	1	20	13	16	7	10	1174016	1425408
2018-11-26	1	1	0	18	9	13.5	85	1	18	12	13.5	2	2	1425408	1468928
2018-11-27	2	1	0	17	7	12	78	1	18	9	12.5	2	2	1468928	1363456
2018-11-28	3	1	0	19	8	13.5	86	1	17	7	12.5	3	3	1363456	1533952
2018-11-29	4	1	0	21	10	15.5	73	1	19	8	14.5	3	2	1533952	1363200
2018-11-30	5	0	0	22	13	17.5	69	1	21	10	17	2	2	1363200	1326848
2018-12-01	6	0	0	21	16	18.5	63	1	22	13	19	8	10	1326848	1288704
2018-12-02	0	1	0	23	17	20	52	1	21	16	19	2	10	1288704	1380352
2018-12-03	1	1	0	16	12	14	37	0	23	17	17.5	7	7	1380352	1377024
2018-12-04	2	1	0	15	12	13.5	36	0	16	12	14	7	1	1377024	1599744
2018-12-05	3	1	0	14	8	11	33	0	15	12	11.5	7	1	1599744	1519616
2018-12-06	4	1	0	7	4	5.5	20	0	14	8	9	7	7	1519616	1556736
2018-12-07	5	0	0	4	2	3	25	0	7	4	4.5	7	7	1556736	1668608
2018-12-08	6	0	0	4	1	2.5	31	0	4	2	2.5	7	7	1668608	1819648
2018-12-09	0	1	0	10	5	7.5	30	0	4	1	4.5	7	1	1819648	1893888
2018-12-10	1	1	0	9	2	5.5	31	0	10	5	6	7	10	1893888	1628995
2018-12-11	2	1	0	8	3	5.5	89	1	9	2	6	2	2	1628995	1914624
2018-12-12	3	1	0	8	2	5	108	2	8	3	5	10	2	1914624	1476276
2018-12-13	4	1	0	11	5	8	156	3	8	2	6.5	2	2	1476276	1751879
2018-12-14	5	0	0	9	6	7.5	160	3	11	5	8.5	7	7	1751879	1402308
2018-12-15	6	0	0	10	3	6.5	79	1	9	6	6	2	3	1402308	1658112
2018-12-16	0	1	0	13	0	6.5	101	2	10	3	5	3	3	1658112	1801216
2018-12-17	1	1	0	17	5	11	98	1	13	0	9	3	2	1801216	1775104
2018-12-18	2	1	0	17	10	13.5	75	1	17	5	13.5	2	7	1775104	1773312
2018-12-19	3	1	0	14	8	11	79	1	17	10	12.5	7	10	1773312	1726720
2018-12-20	4	1	0	16	12	14	60	1	14	8	13	10	10	1726720	1742848
2018-12-21	5	0	0	17	9	13	46	0	16	12	12.5	7	7	1742848	1634816
2018-12-22	6	0	0	14	6	10	46	0	17	9	11.5	7	10	1634816	1456384
2018-12-23	0	1	0	13	8	10.5	46	0	14	6	11	10	10	1456384	1694976
2018-12-24	1	1	0	15	9	12	46	0	13	8	11	10	7	1694976	1661440
2018-12-25	2	1	0	13	6	9.5	46	0	15	9	10.5	7	7	1661440	1851904
2018-12-26	3	1	0	9	2	5.5	31	0	13	6	7.5	7	7	1851904	1806592
2018-12-27	4	1	0	7	-1	3	51	1	9	2	4	10	2	1806592	1908736
2018-12-28	5	0	0	5	1	3	53	1	7	-1	4	10	10	1908736	1539208
2018-12-29	6	0	1	3	1	2	57	1	5	1	3	0	0	1539208	1694464
2018-12-30	0	1	1	4	1	2.5	67	1	3	1	2	5	10	1694464	1955320
2018-12-31	1	1	1	5	2	3.5	56	1	4	1	3	2	10	1955320	1743872
2019-01-01	2	1	0	6	3	4.5	75	1	5	2	4	7	10	1743872	1587885
2019-01-02	3	1	0	9	5	7	139	2	6	3	5.5	10	8	1587885	1770240
2019-01-03	4	1	0	10	7	8.5	92	1	9	5	8	13	7	1770240	1853696
2019-01-04	5	0	0	9	5	7	40	0	10	7	7.5	7	7	1853696	1856512
2019-01-05	6	0	0	9	4	6.5	47	0	9	5	6.5	7	2	1856512	1389213
2019-01-06	0	1	0	8	5	6.5	64	1	9	4	7	7	7	1389213	1894144
2019-01-07	1	1	0	8	6	7	54	1	8	5	7	10	8	1894144	1903872
2019-01-08	2	1	0	8	6	7	55	1	8	6	7	7	7	1903872	1923328
2019-01-09	3	1	0	9	8	8.5	38	0	8	6	8	13	1	1923328	1695306
2019-01-10	4	1	0	10	6	8	27	0	9	8	7.5	13	7	1695306	1732666
2019-01-11	5	0	0	8	3	5.5	41	0	10	6	6.5	10	2	1732666	1872896
2019-01-12	6	0	0	8	2	5	81	1	8	3	5	10	10	1872896	1707264
2019-01-13	0	1	0	10	6	8	130	2	8	2	7	2	7	1707264	1837312
2019-01-14	1	1	0	8	3	5.5	119	2	10	6	6.5	7	8	1837312	1460676
2019-01-15	2	1	0	5	0	2.5	70	1	8	3	4	5	5	1460676	1792423
2019-01-16	3	1	0	8	0	4	101	2	5	0	2.5	3	3	1792423	1591231
2019-01-17	4	1	0	9	2	5.5	104	2	8	0	5	3	10	1591231	1894656
2019-01-18	5	0	0	17	5	11	84	1	9	2	7	2	2	1894656	1782016
2019-01-19	6	0	0	9	1	5	148	2	17	5	9	2	3	1782016	1729280
2019-01-20	0	1	0	8	0	4	48	0	9	1	4.5	2	3	1729280	1899520
2019-01-21	1	1	0	12	-2	5	99	1	8	0	3	3	3	1899520	1775872
2019-01-22	2	1	0	13	0	6.5	128	2	12	-2	6	3	3	1775872	1648640
2019-01-23	3	1	0	14	0	7	157	3	13	0	6.5	3	3	1648640	1634560
2019-01-24	4	1	0	14	2	8	117	2	14	0	8	2	2	1634560	1531136
2019-01-25	5	0	0	5	0	2.5	38	0	14	2	7	10	2	1531136	1397760
2019-01-26	6	0	0	11	2	6.5	40	0	5	0	3.5	3	3	1397760	1427456
2019-01-27	0	1	0	12	4	8	60	1	11	2	7.5	2	2	1427456	1478656
2019-01-28	1	1	0	13	8	10.5	95	1	12	4	10	2	3	1478656	1292800
2019-01-29	2	1	0	19	7	13	77	1	13	8	10	2	2	1292800	1143808
2019-01-30	3	1	0	14	2	8	37	0	19	7	10.5	7	2	1143808	1200640
2019-01-31	4	1	0	9	3	6	78	1	14	2	8.5	3	3	1200640	1092864
2019-02-01	5	0	0	18	9	13.5	57	1	9	3	9	3	7	1092864	929280
2019-02-02	6	0	0	20	6	13	69	1	18	9	12	7	2	929280	776704
2019-02-03	0	1	1	10	6	8	130	2	20	6	13	2	7	776704	962816
2019-02-04	1	1	1	17	9	13	51	1	10	6	9.5	13	7	962816	830208
2019-02-05	2	1	1	18	8	13	32	0	17	9	12.5	3	7	830208	663296
2019-02-06	3	1	1	15	6	10.5	28	0	18	8	12	7	7	663296	678144
2019-02-07	4	1	1	7	5	6	24	0	15	6	10	7	7	678144	865536
2019-02-08	5	0	1	6	5	5.5	25	0	7	5	6	10	7	865536	978688
2019-02-09	6	0	1	6	4	5	23	0	6	5	5	7	7	978688	1146880
2019-02-10	0	1	0	4	3	3.5	24	0	6	4	4.5	7	7	1146880	1238784
2019-02-11	1	1	0	9	5	7	56	1	4	3	4.5	7	13	1238784	1362944
2019-02-12	2	1	0	8	6	7	26	0	9	5	7.5	7	13	1362944	1410048
2019-02-13	3	1	0	8	7	7.5	34	0	8	6	7.5	7	7	1410048	1584128
2019-02-14	4	1	0	9	2	5.5	29	0	8	7	5	13	7	1584128	1609728
2019-02-15	5	0	0	6	3	4.5	48	0	9	2	6	13	0	1609728	1558528
2019-02-16	6	0	0	5	4	4.5	28	0	6	3	5	5	7	1558528	1584384
2019-02-17	0	1	0	10	8	9	55	1	5	4	6.5	7	1	1584384	1782016
2019-02-18	1	1	0	12	6	9	28	0	10	8	8	2	7	1782016	1831424
2019-02-19	2	1	0	8	6	7	34	0	12	6	9	7	13	1831424	1453252
2019-02-20	3	1	0	8	5	6.5	38	0	8	6	6.5	13	7	1453252	1910016
2019-02-21	4	1	0	7	2	4.5	49	0	8	5	5	10	2	1910016	1811200
2019-02-22	5	0	0	9	4	6.5	92	1	7	2	5.5	2	2	1811200	1873664
2019-02-23	6	0	0	10	6	8	152	3	9	4	7.5	2	2	1873664	1784320
2019-02-24	0	1	0	11	3	7	116	2	10	6	6.5	7	2	1784320	1812736
2019-02-25	1	1	0	13	8	10.5	52	1	11	3	9.5	7	7	1812736	1729024
2019-02-26	2	1	0	10	7	8.5	32	0	13	8	10	1	10	1729024	1704448
2019-02-27	3	1	0	9	4	6.5	44	0	10	7	7	10	2	1704448	1728512
2019-02-28	4	1	0	9	8	8.5	84	1	9	4	8.5	7	7	1728512	1730560
2019-03-01	5	0	0	12	7	9.5	64	1	9	8	8	1	7	1730560	1649664
2019-03-02	6	0	0	8	5	6.5	58	1	12	7	8.5	7	2	1649664	1595904
2019-03-03	0	1	0	11	3	7	105	2	8	5	5.5	2	10	1595904	1705472
2019-03-04	1	1	0	10	9	9.5	95	1	11	3	10	13	7	1705472	1695744
2019-03-05	2	1	0	12	5	8.5	65	1	10	9	7.5	7	3	1695744	1715200
2019-03-06	3	1	0	11	3	7	84	1	12	5	7.5	2	3	1715200	1653504
2019-03-07	4	1	0	12	8	10	39	0	11	3	9.5	7	7	1653504	1646336
2019-03-08	5	0	0	12	10	11	50	0	12	8	11	7	7	1646336	1615872
2019-03-09	6	0	0	15	7	11	77	1	12	10	9.5	7	3	1615872	1582336
2019-03-10	0	1	0	19	7	13	68	1	15	7	11	3	3	1582336	1600256
2019-03-11	1	1	0	20	6	13	77	1	19	7	12.5	3	3	1600256	1457408
2019-03-12	2	1	0	16	6	11	63	1	20	6	13	2	7	1457408	1415936
2019-03-13	3	1	0	11	6	8.5	30	0	16	6	11	13	2	1415936	1523200
2019-03-14	4	1	0	20	4	12	51	1	11	6	7.5	3	3	1523200	1650688
2019-03-15	5	0	0	18	8	13	85	1	20	4	14	10	3	1650688	1383936
2019-03-16	6	0	0	21	9	15	102	2	18	8	13.5	2	7	1383936	1258496
2019-03-17	0	1	0	14	8	11	43	0	21	9	14.5	7	2	1258496	1491968
2019-03-18	1	1	0	22	11	16.5	47	0	14	8	12.5	3	2	1491968	1366528
2019-03-19	2	1	0	27	12	19.5	44	0	22	11	17	7	13	1366528	1365760
2019-03-20	3	1	0	20	9	14.5	49	0	27	12	18	1	7	1365760	1375744
2019-03-21	4	1	0	11	8	9.5	27	0	20	9	14	10	10	1375744	1513728
2019-03-22	5	0	0	14	4	9	35	0	11	8	7.5	2	3	1513728	1544704
2019-03-23	6	0	0	16	9	12.5	66	1	14	4	11.5	7	7	1544704	1372160
2019-03-24	0	1	0	15	7	11	62	1	16	9	11.5	7	3	1372160	1476096
2019-03-25	1	1	0	22	11	16.5	56	1	15	7	13	2	2	1476096	1512704
2019-03-26	2	1	0	20	13	16.5	41	0	22	11	17.5	13	11	1512704	1485568
2019-03-27	3	1	0	17	12	14.5	51	1	20	13	16	13	10	1485568	1507072
2019-03-28	4	1	0	18	10	14	40	0	17	12	13.5	10	2	1507072	1480704
2019-03-29	5	0	0	22	8	15	72	1	18	10	13	3	2	1480704	1364224
2019-03-30	6	0	0	12	3	7.5	33	0	22	8	12.5	2	3	1364224	1404672
2019-03-31	0	1	0	16	6	11	52	1	12	3	9	2	2	1404672	1599232
2019-04-01	1	1	0	17	10	13.5	46	0	16	6	13	7	13	1599232	1609216
2019-04-02	2	1	0	14	11	12.5	51	1	17	10	14	7	7	1609216	1533952
2019-04-03	3	1	0	13	11	12	36	0	14	11	12.5	7	7	1533952	1559040
2019-04-04	4	1	1	22	11	16.5	47	0	13	11	12	3	3	1559040	995840
2019-04-05	5	0	1	26	15	20.5	62	1	22	11	18.5	3	2	995840	977408
2019-04-06	6	0	1	29	14	21.5	68	1	26	15	20	3	3	977408	1299968
2019-04-07	0	1	0	31	20	25.5	70	1	29	14	24.5	3	2	1299968	1593600
2019-04-08	1	1	0	32	12	22	47	0	31	20	21.5	9	7	1593600	1411072
2019-04-09	2	1	0	21	10	15.5	36	0	32	12	21	10	7	1411072	1441280
2019-04-10	3	1	0	13	7	10	36	0	21	10	14	7	3	1441280	1467904
2019-04-11	4	1	0	18	9	13.5	67	1	13	7	11	3	2	1467904	1460480
2019-04-12	5	0	0	20	13	16.5	34	0	18	9	15.5	2	2	1460480	1444608
2019-04-13	6	0	0	21	9	15	51	1	20	13	14.5	10	3	1444608	1451520
2019-04-14	0	1	0	19	11	15	40	0	21	9	16	2	2	1451520	1474816
2019-04-15	1	1	0	19	10	14.5	44	0	19	11	14.5	7	3	1474816	1438080
2019-04-16	2	1	0	27	14	20.5	61	1	19	10	16.5	3	3	1438080	1436160
2019-04-17	3	1	0	28	17	22.5	50	0	27	14	22	2	2	1436160	1397760
2019-04-18	4	1	0	28	19	23.5	48	0	28	17	23.5	2	10	1397760	1413376
2019-04-19	5	0	0	25	18	21.5	29	0	28	19	23	2	2	1413376	1342208
2019-04-20	6	0	0	26	18	22	23	0	25	18	21.5	7	7	1342208	1317376
2019-04-21	0	1	0	25	21	23	27	0	26	18	23.5	7	10	1317376	1386240
2019-04-22	1	1	0	26	20	23	47	0	25	21	22.5	7	6	1386240	1379840
2019-04-23	2	1	0	27	18	22.5	60	1	26	20	22	7	7	1379840	1329152
2019-04-24	3	1	0	23	14	18.5	54	1	27	18	20.5	7	10	1329152	1329408
2019-04-25	4	1	0	21	12	16.5	34	0	23	14	17.5	10	3	1329408	1320192
2019-04-26	5	0	0	19	14	16.5	38	0	21	12	17.5	3	2	1320192	1286144
2019-04-27	6	0	0	22	17	19.5	37	0	19	14	18	7	2	1286144	1497856
2019-04-28	0	1	1	30	16	23	45	0	22	17	19	7	1	1497856	1289984
2019-04-29	1	1	1	18	16	17	23	0	30	16	23	7	7	1289984	1265408
2019-04-30	2	1	1	25	11	18	48	0	18	16	14.5	2	3	1265408	819456
2019-05-01	3	1	0	21	11	16	63	1	25	11	18	2	2	819456	846592
2019-05-03	4	1	0	25	11	18	67	1	21	11	16	3	2	846592	1070336
2019-05-04	5	0	0	26	13	19.5	71	1	25	11	19	2	2	1070336	1381120
2019-05-05	6	0	0	26	14	20	52	1	26	13	20	2	2	1381120	1333248
2019-05-06	0	1	0	21	13	17	45	0	26	14	19.5	2	2	1333248	1488896
2019-05-07	1	1	0	18	14	16	39	0	21	13	17.5	3	2	1488896	1403904
2019-05-08	2	1	0	21	13	17	43	0	18	14	15.5	2	2	1403904	1405696
2019-05-09	3	1	0	26	15	20.5	61	1	21	13	18	2	3	1405696	1401088
2019-05-10	4	1	0	25	15	20	49	0	26	15	20.5	2	3	1401088	1408000
2019-05-11	5	0	0	28	15	21.5	66	1	25	15	20	3	3	1408000	1313280
2019-05-12	6	0	0	28	17	22.5	44	0	28	15	22.5	3	7	1313280	1206784
2019-05-13	0	1	0	20	17	18.5	35	0	28	17	22.5	11	7	1206784	1308160
2019-05-14	1	1	0	24	18	21	33	0	20	17	19	10	7	1308160	1308928
2019-05-15	2	1	0	20	19	19.5	32	0	24	18	21.5	13	7	1308928	1342720
2019-05-16	3	1	0	24	20	22	32	0	20	19	20	7	2	1342720	1360640
2019-05-17	4	1	0	26	21	23.5	29	0	24	20	22.5	13	7	1360640	1327872
2019-05-18	5	0	0	29	21	25	53	1	26	21	23.5	2	2	1327872	1293312
2019-05-19	6	0	0	26	18	22	38	0	29	21	23.5	7	13	1293312	1276928
2019-05-20	0	1	0	24	13	18.5	34	0	26	18	19.5	2	3	1276928	1317888
2019-05-21	1	1	0	26	15	20.5	53	1	24	13	19.5	3	2	1317888	1346816
2019-05-22	2	1	0	29	15	22	85	1	26	15	20.5	3	3	1346816	1331456
2019-05-23	3	1	0	30	17	23.5	86	1	29	15	23	3	3	1331456	1289472
2019-05-24	4	1	0	29	21	25	48	0	30	17	25.5	2	2	1289472	1391360
2019-05-25	5	0	0	28	22	25	34	0	29	21	25.5	2	7	1391360	1314048
2019-05-26	6	0	0	24	21	22.5	28	0	28	22	24.5	13	7	1314048	1235712
2019-05-27	0	1	0	28	17	22.5	29	0	24	21	20.5	13	2	1235712	1277184
2019-05-28	1	1	0	23	14	18.5	32	0	28	17	21	2	3	1277184	1289984
2019-05-29	2	1	0	27	14	20.5	44	0	23	14	18.5	3	3	1289984	1345280
2019-05-30	3	1	0	27	19	23	41	0	27	14	23	2	7	1345280	1353728
2019-05-31	4	1	0	25	17	21	51	1	27	19	22	7	3	1353728	1336576
2019-06-01	5	0	0	24	18	21	35	0	25	17	21.5	2	7	1336576	1305088
2019-06-02	6	0	0	26	20	23	34	0	24	18	22	2	2	1305088	1168640
2019-06-03	0	1	0	29	20	24.5	29	0	26	20	23	2	2	1168640	1260800
2019-06-04	1	1	0	30	21	25.5	44	0	29	20	25	2	3	1260800	1255936
2019-06-05	2	1	0	32	24	28	34	0	30	21	27	2	2	1255936	1252352
2019-06-06	3	1	0	31	23	27	25	0	32	24	27.5	2	13	1252352	1204736
2019-06-07	4	1	1	30	21	25.5	29	0	31	23	26	7	7	1204736	861696
2019-06-08	5	0	1	27	20	23.5	31	0	30	21	25	10	2	861696	867584
2019-06-09	6	0	1	26	21	23.5	29	0	27	20	24	7	2	867584	1149696
2019-06-10	0	1	0	29	20	24.5	37	0	26	21	23	2	2	1149696	1429760
2019-06-11	1	1	0	26	19	22.5	34	0	29	20	24	2	2	1429760	1286912
2019-06-12	2	1	0	26	20	23	31	0	26	19	23	2	2	1286912	1283328
2019-06-13	3	1	0	22	18	20	31	0	26	20	22	13	7	1283328	1241344
2019-06-14	4	1	0	24	17	20.5	31	0	22	18	19.5	7	3	1241344	1308672
2019-06-15	5	0	0	30	19	24.5	31	0	24	17	21.5	2	2	1308672	1262080
2019-06-16	6	0	0	32	21	26.5	31	0	30	19	25.5	2	2	1262080	1190400
2019-06-17	0	1	0	26	21	23.5	31	0	32	21	26.5	2	7	1190400	1208064
2019-06-18	1	1	0	25	23	24	31	0	26	21	24.5	1	11	1208064	1209088
2019-06-19	2	1	0	28	22	25	31	0	25	23	23.5	13	7	1209088	1135360
2019-06-20	3	1	0	25	23	24	31	0	28	22	25.5	7	1	1135360	1340672
2019-06-21	4	1	0	24	21	22.5	31	0	25	23	23	4	7	1340672	1267968
2019-06-22	5	0	0	25	20	22.5	31	0	24	21	22	10	2	1267968	1262848
2019-06-23	6	0	0	25	19	22	38	0	25	20	22	2	2	1262848	1196032
2019-06-24	0	1	0	27	20	23.5	34	0	25	19	22.5	2	7	1196032	1254144
2019-06-25	1	1	0	25	23	24	23	0	27	20	25	7	1	1254144	1243648
2019-06-26	2	1	0	28	22	25	21	0	25	23	23.5	7	2	1243648	1220608
2019-06-27	3	1	0	29	23	26	56	1	28	22	25.5	7	2	1220608	1343232
2019-06-28	4	1	0	34	25	29.5	44	0	29	23	27	7	2	1343232	1288512
2019-06-29	5	0	0	36	25	30.5	39	0	34	25	29.5	7	1	1288512	1213504
2019-06-30	6	0	0	29	24	26.5	36	0	36	25	30	7	13	1213504	1092288
