# Supplementary material for: Daily natural gas load prediction method based on APSO optimization and Attention-BiLSTM
Source: PeerJ Comput Sci. 2024 Feb 29;10:e1890. doi: 10.7717/peerj-cs.1890 (PMC10909168; doi:10.7717/peerj-cs.1890)
Supplement: Supplemental Information 1 — The prediction data show that the proposed model has high prediction accuracy. [file peerj-cs-10-1890-s001.zip › Code/data_outlier_correction.py]

import os
import numpy as np
import pandas as pd
import matplotlib
import matplotlib.pyplot as plt
import scipy
import scipy.interpolate as si

file_path = r"E:\part-time-job\230215\230824\data.xlsx"
data_name = ["a", "b", "c", "d", "e", "f", "g", "h", "i", "j", "k", "l", "m", "n", "o", "p"]
data_temp = pd.read_excel(file_path, names=data_name, header=0)
data_temp = data_temp.values
data_target = data_temp[:,14]
data_index = np.arange(0, len(data_target))
data_target_copy = list(data_target.copy())
data_index_copy = list(data_index.copy())

file_path = r"E:\part-time-job\230215\230215\LSTM\outlier.csv"
data_name = ["Index", "Value"]
data_temp = pd.read_csv(file_path, names=data_name, header=0)
data_outlier_index = list((data_temp.Index).values)
data_outlier_value = list((data_temp.Value).values)

len_data_outlier = len(data_outlier_index)
for i in range(len_data_outlier):
    data_index_copy.pop(data_outlier_index[len_data_outlier-1-i])
    data_target_copy.pop(data_outlier_index[len_data_outlier-1-i])
func_inter = si.interp1d(data_index_copy, data_target_copy, "cubic")
data_outlier_fixed = func_inter(data_outlier_index)
data_outlier_fixed = data_outlier_fixed.astype("int")

data_target_fixed = list(data_target.copy())
for i in range(len_data_outlier):
    data_target_fixed[data_outlier_index[i]] = data_outlier_fixed[i]
data_save_path = r"E:\part-time-job\230215\230215\LSTM\outlier_correction.csv"
data_save = pd.DataFrame({"Value":[]})
data_save.Value = data_target_fixed
data_save.to_csv(data_save_path, index=False)


figure_save_path = r"E:\part-time-job\230215\230215\LSTM\outlier_correction.png"
fig, ax = plt.subplots(figsize=(10,4))
ax.plot(data_index, data_target, color="blue", label="origin")
ax.plot(data_index, data_target_fixed, color="red", label="fixed")
plt.title("Outlier Correction via Bicubic Interpolation")
plt.xlabel("time")
plt.ylabel("yesterday gas load")
plt.legend()
plt.savefig(figure_save_path)
