# Supplementary material for: Daily natural gas load prediction method based on APSO optimization and Attention-BiLSTM
Source: PeerJ Comput Sci. 2024 Feb 29;10:e1890. doi: 10.7717/peerj-cs.1890 (PMC10909168; doi:10.7717/peerj-cs.1890)
Supplement: Supplemental Information 1 — The prediction data show that the proposed model has high prediction accuracy. [file peerj-cs-10-1890-s001.zip › Code/data_outlier_detection.py]

# -*- coding:utf-8 -*-
import numpy as np
import pandas as pd
import matplotlib
import matplotlib.pyplot as plt
matplotlib.rcParams['font.family'] = 'STKAITI'

# 3sigma
def three_sigma(data_input):
    data_length = len(data_input)
    state_output = [0 for _ in range(data_length)]
    mean = data_input.mean()
    std  = data_input.std()
    upper_limit = mean + 3*std
    lower_limit = mean - 3*std
    
    for i in range(data_length):
        if (data_input[i] > upper_limit) or (data_input[i] < lower_limit):
            state_output[i] = 1
        else:
            state_output[i] = 0
    return state_output

file_path = r"D:\python\lstm new\LSTM\data.xls"
var_names = ["a", "b", "c", "d", "e", "f", "g", "h", "i", "j", "k", "l", "m", "n", "o", "p"]
data_full = pd.read_excel(file_path, names=var_names, header=0)
data_full = data_full.values
data_target = data_full[:,14]
data_output = three_sigma(data_target)

data_output_index = []
data_output_value = []
outlier_save_path = r"D:\python\lstm new\LSTM\outlier.csv"
for i in range(len(data_output)):
    if data_output[i] == 1:
        data_output_index.append(i)
        data_output_value.append(data_target[i])
data_outlier = pd.DataFrame({"Index":[], "Value":[]})
data_outlier.Index = data_output_index
data_outlier.Value = data_output_value
data_outlier.to_csv(outlier_save_path, index=False)

figure_save_path = r"D:\python\lstm new\LSTM\outlier.png"
data_index = list(range(0, len(data_output)))
fig, ax = plt.subplots(figsize=(10,4))
ax.plot(data_index, data_target, color="blue", label="normal")
ax.scatter(data_output_index, data_output_value, color="red", label="abnormal")
plt.title("Outlier Detection")
plt.xlabel("time")
plt.ylabel("yesterday gas load")
plt.legend()
plt.savefig(figure_save_path)
