# Supplementary material for: Daily natural gas load prediction method based on APSO optimization and Attention-BiLSTM
Source: PeerJ Comput Sci. 2024 Feb 29;10:e1890. doi: 10.7717/peerj-cs.1890 (PMC10909168; doi:10.7717/peerj-cs.1890)
Supplement: Supplemental Information 1 — The prediction data show that the proposed model has high prediction accuracy. [file peerj-cs-10-1890-s001.zip › Code/dataset.py]

import numpy as np
import pandas as pd
import torch
import torch.nn as nn
import torch.utils.data as data
from sklearn.preprocessing import MinMaxScaler

from utils import *

class dataset_gas_load(data.Dataset):

    def __init__(self, root, mode):
        self.root = root
        #data_total = pd.read_excel(root)
        #data_total = pd.read_excel(root, header=None)
        data_total = pd.read_csv(root, header=None)
        data_total = data_total.values
        #data_total = data_total[:, 1:16]
        data_total = data_total[:,0:2]
        data_total = data_total[1:,:]
        data_length, _ = data_total.shape
        data_total_pro = []
        for i in range(data_length):
            temp = [index for index in data_total[i, :]]
            temp = [int(element) for element in temp]
            data_total_pro.append(temp)
        del data_total

        #trainset = data_total_pro[0:600]
        trainset = data_total_pro[0:]
        #testset = data_total_pro[609:729]
        testset = data_total_pro[1705:1825]
        data_normalier = MinMaxScaler()
        trainset = data_normalier.fit_transform(trainset)
        testset = data_normalier.fit_transform(testset)

        # trainset_ref, trainset_pre = sliding_windows(trainset, 20)
        trainset_ref, trainset_pre = [], []
        for i in range(36,53):
            temp_ref = trainset[int(i*30):int((i+3)*30)]
            temp_pre = trainset[int((i+3)*30):int((i+4)*30)]
            trainset_ref.append(temp_ref)
            trainset_pre.append(temp_pre)
        # trainset_ref = torch.Tensor(trainset_ref)
        # trainset_pre = torch.Tensor(trainset_pre)
        # trainset_pre = trainset_pre[:,:,14:15]
        
        testset_ref, testset_pre = sliding_windows(testset, 4)
        for i in range(43):
            trainset_ref.append(testset_ref[0])
            trainset_pre.append(testset_pre[0])

        trainset_ref = torch.Tensor(trainset_ref)
        trainset_pre = torch.Tensor(trainset_pre)
        #trainset_pre = trainset_pre[:,:,14:15]
        trainset_pre = trainset_pre[:,:,1:2]
        testset_ref = torch.Tensor(testset_ref)
        testset_pre = torch.Tensor(testset_pre)
        #testset_pre = testset_pre[:,:,14:15]
        testset_pre = testset_pre[:,:,1:2]
    
        if mode == "train":
            self.dataset_ref = trainset_ref
            self.dataset_pre = trainset_pre
        elif mode == "test":
            self.dataset_ref = testset_ref
            self.dataset_pre = testset_pre

    def __len__(self):
        return self.dataset_ref.shape[0]

    def __getitem__(self, index):
        data_ref = self.dataset_ref[index]
        data_pre = self.dataset_pre[index]
        return data_ref, data_pre


def main():
    #filepath = r"D:\python\LSTM\LSTM\data.xls"
    #filepath = r"D:\python\lstm new\data_preprocess.xlsx"
    filepath = r"D:\python\lstm new\LSTM\新要求结果\2_异常值检测和插补\outlier_correction.csv"
    dataset = dataset_gas_load(root=filepath, mode="train")
    trainset_loader = torch.utils.data.DataLoader(dataset, batch_size=1, num_workers=0, pin_memory=True, shuffle=False)
    for _, data in enumerate(trainset_loader):
        data_ref, data_pre = data
        print(data)


if __name__ == "__main__":
    main()
