# Supplementary material for: Daily natural gas load prediction method based on APSO optimization and Attention-BiLSTM
Source: PeerJ Comput Sci. 2024 Feb 29;10:e1890. doi: 10.7717/peerj-cs.1890 (PMC10909168; doi:10.7717/peerj-cs.1890)
Supplement: Supplemental Information 1 — The prediction data show that the proposed model has high prediction accuracy. [file peerj-cs-10-1890-s001.zip › Code/model.py]

import numpy as np
import torch 
import torch.nn as nn
import torch.nn.init as init
import torch.nn.functional as F
from torchsummary import summary
from math import sqrt


class LSTM(nn.Module):

    # def __init__(self, input_size, hidden_size, num_layers, output_size, batch_size):
    def __init__(self, input_size, hidden_size, num_layers, output_size):
        super().__init__()
        self.input_size = input_size
        self.hidden_size = hidden_size
        self.num_layers = num_layers
        self.output_size = output_size
        self.num_directions = 1 # LSTM 1 BiLSTM 2
        # self.batch_size = batch_size
        self.lstm = nn.LSTM(self.input_size, self.hidden_size, self.num_layers, batch_first=True)
        self.linear = nn.Linear(self.hidden_size, self.output_size)

    def forward(self, input_seq):
        batch_size, seq_len = input_seq.shape[0], input_seq.shape[1]
        # h_0 = torch.randn(self.num_directions * self.num_layers, self.batch_size, self.hidden_size)
        # c_0 = torch.randn(self.num_directions * self.num_layers, self.batch_size, self.hidden_size)
        h_0 = torch.randn(self.num_directions * self.num_layers, batch_size, self.hidden_size)
        c_0 = torch.randn(self.num_directions * self.num_layers, batch_size, self.hidden_size)
        output, _ = self.lstm(input_seq, (h_0, c_0))
        pred = self.linear(output)
        pred = pred[:, -1, :]
        return pred


class BiLSTM(nn.Module):
    # def __init__(self, input_size, hidden_size, num_layers, output_size, batch_size):
    def __init__(self, input_size, hidden_size, num_layers, output_size):
        super().__init__()
        self.input_size = input_size
        self.hidden_size = hidden_size
        self.num_layers = num_layers
        self.output_size = output_size
        self.num_directions = 2
        # self.batch_size = batch_size
        self.lstm = nn.LSTM(self.input_size, self.hidden_size, self.num_layers, batch_first=True, bidirectional=True)
        self.linear = nn.Linear(self.hidden_size, self.output_size)

    def forward(self, input_seq):
        batch_size, seq_len = input_seq.shape[0], input_seq.shape[1]
        # h_0 = torch.randn(self.num_directions * self.num_layers, self.batch_size, self.hidden_size)
        # c_0 = torch.randn(self.num_directions * self.num_layers, self.batch_size, self.hidden_size)
        h_0 = torch.randn(self.num_directions * self.num_layers, batch_size, self.hidden_size)
        c_0 = torch.randn(self.num_directions * self.num_layers, batch_size, self.hidden_size)
        seq_len = input_seq.shape[1]
        # input_seq = input_seq.view(self.batch_size, seq_len, self.input_size)
        input_seq = input_seq.view(batch_size, seq_len, self.input_size)
        output, _ = self.lstm(input_seq, (h_0, c_0))
        # output = output.contiguous().view(self.batch_size, seq_len, self.num_directions, self.hidden_size)
        output = output.contiguous().view(batch_size, seq_len, self.num_directions, self.hidden_size)
        output = torch.mean(output, dim=2)
        pred = self.linear(output)
        pred = pred[:, -1, :]    
        return pred


class Attn(nn.Module):
    def __init__(self, hidden_size, batch_first=True):
        super().__init__()
        self.hidden_size = hidden_size
        self.batch_first = batch_first

        self.weights = nn.Parameter(torch.Tensor(hidden_size, 1))
        stdv = 1.0 / sqrt(self.hidden_size)
        for weight in self.weights:
            nn.init.uniform_(weight, -stdv, stdv)

    def forward(self, x): 
        if self.batch_first:
            batch_size, seq_size = x.size()[:2]
        else:
            seq_size, batch_size = x.size()[:2]

        weights = torch.bmm(x, self.weights.unsqueeze(0).repeat(batch_size, 1, 1))
        attentions = torch.softmax(F.relu(weights.squeeze()), dim=-1)
        weighted_input = torch.mul(x, attentions.unsqueeze(-1).expand_as(x))
        return weighted_input, attentions


class AttnBiLSTM(nn.Module):
    # def __init__(self, input_size, hidden_size, num_layers, output_size, batch_size):
    def __init__(self, input_size, hidden_size, num_layers, output_size):
        super().__init__()
        self.input_size = input_size
        self.hidden_size = hidden_size
        self.num_layers = num_layers
        self.output_size = output_size
        self.num_directions = 2
        # self.batch_size = batch_size
        self.lstm = nn.LSTM(self.input_size, self.hidden_size, self.num_layers, batch_first=True, bidirectional=True)
        # self.linear = nn.Linear(self.hidden_size * 2, self.output_size)
        self.linear = nn.Linear(self.hidden_size, self.output_size)
        self.attention = Attn(self.hidden_size * 2)
    
    def forward(self, input_seq):
        ## input_seq = torch.squeeze(input_seq, 0)
        ## input_seq = input_seq[0]
        batch_size, seq_len = input_seq.shape[0], input_seq.shape[1]
        # h_0 = torch.randn(self.num_directions * self.num_layers, self.batch_size, self.hidden_size)
        # c_0 = torch.randn(self.num_directions * self.num_layers, self.batch_size, self.hidden_size)
        h_0 = torch.randn(self.num_directions * self.num_layers, batch_size, self.hidden_size)
        c_0 = torch.randn(self.num_directions * self.num_layers, batch_size, self.hidden_size)
        seq_len = input_seq.shape[1]
        # input_seq = input_seq.view(self.batch_size, seq_len, self.input_size)
        input_seq = input_seq.view(batch_size, seq_len, self.input_size)
        output, _ = self.lstm(input_seq, (h_0, c_0))
        #output, _ = self.attention(output)
        output, attention = self.attention(output)
        # output = output.contiguous().view(self.batch_size, seq_len, self.num_directions, self.hidden_size)
        output = output.contiguous().view(batch_size, seq_len, self.num_directions, self.hidden_size)
        output = torch.mean(output, dim=2)
        pred = self.linear(output)
        pred = pred[:, -1, :]    
        return pred, attention


class CNN(nn.Module):
    def __init__(self):
        super(CNN, self).__init__()
        self.relu = nn.ReLU(inplace=True)
        self.conv1 = nn.Conv1d(2, 16, 2, 1, 1)
        self.conv2 = nn.Conv1d(16, 32, 2, 1, 1)
        self.conv3 = nn.Conv1d(32, 1, 1)
        self.maxpool1 = nn.MaxPool1d(kernel_size=2, stride=1)
        self.maxpool2 = nn.MaxPool1d(kernel_size=2, stride=1)
        self.linear1 = nn.Linear(90,60)
        self.linear2 = nn.Linear(60,30)
    def forward(self, input):
        #input = input.view(4,2,-1)
        input = torch.transpose(input, 1, 2)
        input = self.conv1(input)
        input = self.relu(input)
        input = self.maxpool1(input)
        input = self.conv2(input)
        input = self.relu(input)
        input = self.maxpool2(input)
        input = self.conv3(input)
        input = self.relu(input)
        input = self.linear1(input)
        input = self.relu(input)
        input = self.linear2(input)
        return input


def param_init(model, type="xavier"):
    for layer in model._all_weights:
        for w in layer:
            if "weight" in w:
                if type == "xavier":
                    init.xavier_normal_(getattr(model, w))
                elif type == "uniform":
                    stdv = 1.0 / math.sqrt(model.hidden_size)
                    init.uniform_(getattr(model, w), -stdv, stdv)
                elif type == "normal":
                    stdv = 1.0 / math.sqrt(model.hidden_size)
                    init.normal_(getattr(model, w), .0, stdv)
                else:
                    raise ValueError


def main():
    # model = LSTM(input_size=15, hidden_size=64, num_layers=5, output_size=30, batch_size=1)
    # model = LSTM(input_size=15, hidden_size=72, num_layers=5, output_size=30, batch_size=1) ##
    model = BiLSTM(input_size=15, hidden_size=72, num_layers=5, output_size=30, batch_size=1)
    # model = AttnBiLSTM(input_size=15, hidden_size=72, num_layers=5, output_size=30, batch_size=1)
    param_init(model.lstm, "xavier")
    print("model:\n", model)
    # print(summary(model, (90,15)))
    # print(summary(model, (1,90,15), batch_size=1, device="cpu"))
    # print(summary(model, (1,90,15)))

if __name__ == "__main__":
    main()
