# Supplementary material for: Daily natural gas load prediction method based on APSO optimization and Attention-BiLSTM
Source: PeerJ Comput Sci. 2024 Feb 29;10:e1890. doi: 10.7717/peerj-cs.1890 (PMC10909168; doi:10.7717/peerj-cs.1890)
Supplement: Supplemental Information 1 — The prediction data show that the proposed model has high prediction accuracy. [file peerj-cs-10-1890-s001.zip › Code/outlier_correction.csv]

0	1
886080	866240
866240	959424
959424	966208
966208	965696
965696	980928
980928	945728
945728	999488
999488	863872
863872	953728
953728	956608
956608	1021120
1021120	963264
963264	970880
970880	926208
926208	867520
867520	947584
947584	958400
958400	1019328
1019328	998016
998016	975488
975488	907520
907520	820224
820224	908544
908544	919040
919040	989696
989696	895808
895808	930048
930048	836160
836160	874880
874880	886784
886784	946368
946368	1072832
1072832	938880
938880	962304
962304	953664
953664	838336
838336	969024
969024	925184
925184	961984
961984	941696
941696	934336
934336	926336
926336	874944
874944	914560
914560	891392
891392	904768
904768	902592
902592	882560
882560	825856
825856	757056
757056	841792
841792	849792
849792	763712
763712	628416
628416	783616
783616	754112
754112	740608
740608	806528
806528	823168
823168	813248
813248	830848
830848	855616
855616	838464
838464	856384
856384	928576
928576	1005952
1005952	1204224
1204224	982720
982720	1018304
1018304	993088
993088	926272
926272	934400
934400	1032896
1032896	938368
938368	994688
994688	1033856
1033856	1016704
1016704	1038016
1038016	1061248
1061248	1069504
1069504	1075136
1075136	1106688
1106688	1069504
1069504	1038400
1038400	1048960
1048960	1071552
1071552	1008128
1008128	1001792
1001792	983680
983680	944320
944320	947456
947456	858058
858058	652480
652480	1112468
1112468	855744
855744	841024
841024	911808
911808	1081152
1081152	1008320
1008320	814208
814208	1105856
1105856	951808
951808	1243840
1243840	1244096
1244096	1085632
1085632	1019200
1019200	1102848
1102848	1034240
1034240	1081216
1081216	1115584
1115584	1196032
1196032	1132288
1132288	1087232
1087232	1149952
1149952	1113216
1113216	1133248
1133248	1122304
1122304	1130176
1130176	1054720
1054720	1050624
1050624	1099328
1099328	1245376
1245376	1134208
1134208	1220224
1220224	1071424
1071424	1099648
1099648	1220160
1220160	1138752
1138752	1168256
1168256	1180224
1180224	1194944
1194944	1180864
1180864	1152768
1152768	1146944
1146944	1177536
1177536	1177472
1177472	1197376
1197376	1195008
1195008	1209280
1209280	1200640
1200640	1160704
1160704	1328640
1328640	1394752
1394752	1353472
1353472	1432832
1432832	1418752
1418752	1316032
1316032	1235584
1235584	1231168
1231168	1166208
1166208	1261696
1261696	1202688
1202688	1288384
1288384	1194368
1194368	1275072
1275072	1494208
1494208	1346688
1346688	1457088
1457088	1586496
1586496	1582144
1582144	1517248
1517248	1405056
1405056	1415616
1415616	1309376
1309376	1521664
1521664	1620928
1620928	1500608
1500608	1517696
1517696	1521216
1521216	1530368
1530368	1731584
1731584	1711040
1711040	1826432
1826432	1710080
1710080	1559552
1559552	1512832
1512832	1630592
1630592	1592896
1592896	1493760
1493760	1549952
1549952	1629312
1629312	1587264
1587264	1389056
1389056	1233920
1233920	1554816
1554816	1603008
1603008	1435136
1435136	1579584
1579584	1612416
1612416	1734912
1734912	1765568
1765568	1826752
1826752	1790336
1790336	1775168
1775168	1751936
1751936	1673984
1673984	1740736
1740736	1645568
1645568	1515264
1515264	1538176
1538176	1548672
1548672	1452480
1452480	1502464
1502464	1472640
1472640	1650880
1650880	1752704
1752704	1390497
1390497	1851712
1851712	1897664
1897664	1893568
1893568	1728256
1728256	1901248
1901248	1916544
1916544	1682070
1682070	1594116
1594116	1412557
1412557	1906368
1906368	1773888
1773888	1761728
1761728	1708416
1708416	1591552
1591552	1560768
1560768	1404864
1404864	1312064
1312064	1181056
1181056	1274368
1274368	1067328
1067328	900224
900224	820352
820352	764736
764736	903488
903488	747008
747008	776960
776960	837760
837760	912640
912640	1085696
1085696	1253568
1253568	1334592
1334592	1314240
1314240	1389760
1389760	1353280
1353280	1275712
1275712	1301568
1301568	1314816
1314816	1304512
1304512	1265472
1265472	1321856
1321856	1449088
1449088	1548224
1548224	1538752
1538752	1536000
1536000	1542912
1542912	1525952
1525952	1387264
1387264	1363136
1363136	1295168
1295168	1237120
1237120	1400448
1400448	1379200
1379200	1305472
1305472	1389568
1389568	1481984
1481984	1629248
1629248	1488000
1488000	1352192
1352192	1404928
1404928	1366528
1366528	1306112
1306112	1202752
1202752	1084224
1084224	1250240
1250240	1241536
1241536	1229184
1229184	1275776
1275776	1193792
1193792	1158464
1158464	1107072
1107072	977216
977216	1032384
1032384	1207552
1207552	1361920
1361920	1336512
1336512	1156608
1156608	1308992
1308992	1436864
1436864	1372032
1372032	1311744
1311744	1280192
1280192	1318592
1318592	1225728
1225728	1262592
1262592	1273088
1273088	1332864
1332864	1367488
1367488	1147392
1147392	1318016
1318016	1180352
1180352	1277056
1277056	1437248
1437248	1234432
1234432	1248448
1248448	1101760
1101760	1088256
1088256	1068736
1068736	1183488
1183488	1236160
1236160	1161600
1161600	1164224
1164224	1236416
1236416	1227328
1227328	1310720
1310720	1335616
1335616	1250176
1250176	1233088
1233088	1187648
1187648	1255424
1255424	1191488
1191488	1191168
1191168	1237376
1237376	1196224
1196224	1235136
1235136	1190720
1190720	1230336
1230336	1182784
1182784	1190976
1190976	1227712
1227712	1279360
1279360	1283840
1283840	1146880
1146880	1098944
1098944	1149376
1149376	1231936
1231936	1255552
1255552	1227712
1227712	1178176
1178176	1143104
1143104	1083136
1083136	1172480
1172480	1126336
1126336	1128384
1128384	1251008
1251008	1262272
1262272	1254400
1254400	1101184
1101184	1175488
1175488	1170496
1170496	1192832
1192832	1083200
1083200	1183552
1183552	1220096
1220096	1086016
1086016	813120
813120	1047360
1047360	1243776
1243776	1221376
1221376	1288704
1288704	1130624
1130624	1209152
1209152	1185408
1185408	1165504
1165504	1124608
1124608	1145984
1145984	1234496
1234496	1162432
1162432	1068992
1068992	1137408
1137408	1013568
1013568	1043648
1043648	1119296
1119296	1128320
1128320	1159872
1159872	1085568
1085568	1036992
1036992	1012352
1012352	1200448
1200448	1167936
1167936	1167424
1167424	1087104
1087104	1098816
1098816	1067776
1067776	1118976
1118976	1128640
1128640	1185856
1185856	1142144
1142144	1133184
1133184	1068800
1068800	1084608
1084608	1130944
1130944	1180672
1180672	1166912
1166912	1150592
1150592	1108160
1108160	1063104
1063104	1078784
1078784	1123456
1123456	1119232
1119232	1065600
1065600	1141760
1141760	1153344
1153344	1172224
1172224	1093248
1093248	1117760
1117760	1133568
1133568	1155840
1155840	1169408
1169408	1067776
1067776	1009280
1009280	1092416
1092416	1010112
1010112	1131392
1131392	1136128
1136128	1154944
1154944	1113408
1113408	1107136
1107136	1126784
1126784	1209216
1209216	1176576
1176576	1237632
1237632	1239296
1239296	1148288
1148288	1142208
1142208	1125120
1125120	1169600
1169600	1245056
1245056	1240320
1240320	1315648
1315648	1063040
1063040	1063552
1063552	1153792
1153792	1175680
1175680	1199680
1199680	1205696
1205696	1184064
1184064	1169152
1169152	1116160
1116160	1208896
1208896	1346304
1346304	1287744
1287744	1284480
1284480	1153344
1153344	1141248
1141248	1175360
1175360	1192064
1192064	1193152
1193152	1192512
1192512	1325568
1325568	1122368
1122368	1110464
1110464	1152192
1152192	908480
908480	1113280
1113280	1145344
1145344	1269120
1269120	1233984
1233984	1174016
1174016	1133568
1133568	780928
780928	1012992
1012992	913344
913344	984960
984960	1277952
1277952	1244160
1244160	1236352
1236352	1281600
1281600	1270784
1270784	1317504
1317504	1296000
1296000	1313344
1313344	1251392
1251392	1211968
1211968	1326464
1326464	1423936
1423936	1393152
1393152	1375488
1375488	1335040
1335040	1329152
1329152	1322496
1322496	1374464
1374464	1326720
1326720	1346240
1346240	1350208
1350208	1332352
1332352	1279936
1279936	1304960
1304960	1274240
1274240	1279872
1279872	1365696
1365696	1265920
1265920	1345728
1345728	1286144
1286144	1318400
1318400	1269760
1269760	1327616
1327616	1368832
1368832	1444864
1444864	1514240
1514240	1417216
1417216	1318336
1318336	1286656
1286656	1427456
1427456	1489984
1489984	1408000
1408000	1377792
1377792	1343296
1343296	1356544
1356544	1444864
1444864	1456832
1456832	1465344
1465344	1528320
1528320	1510912
1510912	1454592
1454592	1174016
1174016	1425408
1425408	1468928
1468928	1363456
1363456	1533952
1533952	1363200
1363200	1326848
1326848	1288704
1288704	1380352
1380352	1377024
1377024	1599744
1599744	1519616
1519616	1556736
1556736	1668608
1668608	1819648
1819648	1893888
1893888	1628995
1628995	1914624
1914624	1476276
1476276	1751879
1751879	1402308
1402308	1658112
1658112	1801216
1801216	1775104
1775104	1773312
1773312	1726720
1726720	1742848
1742848	1634816
1634816	1456384
1456384	1694976
1694976	1661440
1661440	1851904
1851904	1806592
1806592	1908736
1908736	1539208
1539208	1694464
1694464	1955320
1955320	1743872
1743872	1587885
1587885	1770240
1770240	1853696
1853696	1856512
1856512	1389213
1389213	1894144
1894144	1903872
1903872	1923328
1923328	1695306
1695306	1732666
1732666	1872896
1872896	1707264
1707264	1837312
1837312	1460676
1460676	1792423
1792423	1591231
1591231	1894656
1894656	1782016
1782016	1729280
1729280	1899520
1899520	1775872
1775872	1648640
1648640	1634560
1634560	1531136
1531136	1397760
1397760	1427456
1427456	1478656
1478656	1292800
1292800	1143808
1143808	1200640
1200640	1092864
1092864	929280
929280	776704
776704	962816
962816	830208
830208	663296
663296	678144
678144	865536
865536	978688
978688	1146880
1146880	1238784
1238784	1362944
1362944	1410048
1410048	1584128
1584128	1609728
1609728	1558528
1558528	1584384
1584384	1782016
1782016	1831424
1831424	1453252
1453252	1910016
1910016	1811200
1811200	1873664
1873664	1784320
1784320	1812736
1812736	1729024
1729024	1704448
1704448	1728512
1728512	1730560
1730560	1649664
1649664	1595904
1595904	1705472
1705472	1695744
1695744	1715200
1715200	1653504
1653504	1646336
1646336	1615872
1615872	1582336
1582336	1600256
1600256	1457408
1457408	1415936
1415936	1523200
1523200	1650688
1650688	1383936
1383936	1258496
1258496	1491968
1491968	1366528
1366528	1365760
1365760	1375744
1375744	1513728
1513728	1544704
1544704	1372160
1372160	1476096
1476096	1512704
1512704	1485568
1485568	1507072
1507072	1480704
1480704	1364224
1364224	1404672
1404672	1599232
1599232	1609216
1609216	1533952
1533952	1559040
1559040	995840
995840	977408
977408	1299968
1299968	1593600
1593600	1411072
1411072	1441280
1441280	1467904
1467904	1460480
1460480	1444608
1444608	1451520
1451520	1474816
1474816	1438080
1438080	1436160
1436160	1397760
1397760	1413376
1413376	1342208
1342208	1317376
1317376	1386240
1386240	1379840
1379840	1329152
1329152	1329408
1329408	1320192
1320192	1286144
1286144	1497856
1497856	1289984
1289984	1265408
1265408	819456
819456	846592
846592	1070336
1070336	1381120
1381120	1333248
1333248	1488896
1488896	1403904
1403904	1405696
1405696	1401088
1401088	1408000
1408000	1313280
1313280	1206784
1206784	1308160
1308160	1308928
1308928	1342720
1342720	1360640
1360640	1327872
1327872	1293312
1293312	1276928
1276928	1317888
1317888	1346816
1346816	1331456
1331456	1289472
1289472	1391360
1391360	1314048
1314048	1235712
1235712	1277184
1277184	1289984
1289984	1345280
1345280	1353728
1353728	1336576
1336576	1305088
1305088	1168640
1168640	1260800
1260800	1255936
1255936	1252352
1252352	1204736
1204736	861696
861696	867584
867584	1149696
1149696	1429760
1429760	1286912
1286912	1283328
1283328	1241344
1241344	1308672
1308672	1262080
1262080	1190400
1190400	1208064
1208064	1209088
1209088	1135360
1135360	1340672
1340672	1267968
1267968	1262848
1262848	1196032
1196032	1254144
1254144	1243648
1243648	1220608
1220608	1343232
1343232	1288512
1288512	1213504
1213504	1092288
1092288	1549312
1549312	1755648
1755648	1752064
1752064	1734400
1734400	1771776
1771776	1668096
1668096	1575168
1575168	1729536
1729536	1731840
1731840	1743872
1743872	1725440
1725440	1682176
1682176	1755392
1755392	1755648
1755648	1669376
1669376	1616640
1616640	1587712
1587712	1598208
1598208	1571584
1571584	1360384
1360384	1236480
1236480	1133568
1133568	1083392
1083392	1078528
1078528	1076480
1076480	1066240
1066240	1072640
1072640	1111808
1111808	1086464
1086464	1088512
1088512	1067776
1067776	1027584
1027584	988416
988416	994048
994048	1009664
1009664	948992
948992	982016
982016	999168
999168	1003776
1003776	1010432
1010432	1135872
1135872	1031936
1031936	1032960
1032960	1031168
1031168	1018880
1018880	1000448
1000448	1152000
1152000	1441280
1441280	1426176
1426176	1285120
1285120	1301760
1301760	1229824
1229824	1184256
1184256	1246464
1246464	1274880
1274880	1163520
1163520	1052928
1052928	1185280
1185280	1251840
1251840	1345792
1345792	1411072
1411072	1678848
1678848	1678080
1678080	1571840
1571840	1501952
1501952	1604864
1604864	1393408
1393408	1351936
1351936	1342208
1342208	1257472
1257472	1411840
1411840	1293056
1293056	1328640
1328640	1614336
1614336	1356032
1356032	1261568
1261568	1344768
1344768	1333248
1333248	1394432
1394432	1376512
1376512	1336832
1336832	1245184
1245184	1419776
1419776	1388288
1388288	1245952
1245952	1271552
1271552	1404928
1404928	1204480
1204480	1455104
1455104	1532416
1532416	1323008
1323008	1486592
1486592	1465600
1465600	1400320
1400320	1114880
1114880	1161984
1161984	1111552
1111552	1463808
1463808	1494016
1494016	1408000
1408000	1315584
1315584	1221888
1221888	1236992
1236992	1347072
1347072	1331200
1331200	1308416
1308416	1283072
1283072	1282304
1282304	1142784
1142784	1148416
1148416	1242880
1242880	1468928
1468928	1251840
1251840	1261568
1261568	1252352
1252352	1233920
1233920	1151232
1151232	1158912
1158912	1206528
1206528	1263616
1263616	947712
947712	599040
599040	695552
695552	665600
665600	843520
843520	939520
939520	1085440
1085440	1076224
1076224	1206016
1206016	1059072
1059072	1057280
1057280	1051648
1051648	1046016
1046016	1086720
1086720	1162752
1162752	1058048
1058048	1028608
1028608	951552
951552	996096
996096	1031680
1031680	1095680
1095680	1173248
1173248	1119488
1119488	1050624
1050624	1016064
1016064	1030912
1030912	1034752
1034752	993280
993280	1014784
1014784	996096
996096	976896
976896	863744
863744	951552
951552	951808
951808	950016
950016	956160
956160	966656
966656	932608
932608	886016
886016	915712
915712	971264
971264	937728
937728	1053696
1053696	1018368
1018368	977664
977664	846336
846336	858368
858368	883200
883200	1072640
1072640	1051648
1051648	1059328
1059328	1050624
1050624	967424
967424	1029888
1029888	977408
977408	917248
917248	582912
582912	645120
645120	882176
882176	1000192
1000192	1039104
1039104	989952
989952	1022208
1022208	997888
997888	972288
972288	1045504
1045504	981760
981760	1007872
1007872	996096
996096	1029888
1029888	1230848
1230848	992768
992768	891648
891648	866048
866048	906240
906240	909568
909568	936192
936192	944384
944384	1113088
1113088	1019136
1019136	968192
968192	968704
968704	959488
959488	1028096
1028096	904192
904192	986112
986112	948224
948224	940800
940800	983296
983296	695296
695296	483840
483840	1811456
1811456	948736
948736	857088
857088	834048
834048	914176
914176	897280
897280	1138688
1138688	986880
986880	972032
972032	907008
907008	847360
847360	917760
917760	906240
906240	911616
911616	929536
929536	954624
954624	914176
914176	897536
897536	980992
980992	882176
882176	904960
904960	904960
904960	939520
939520	937472
937472	957440
957440	949504
949504	930304
930304	952576
952576	942336
942336	881152
881152	835328
835328	809728
809728	893696
893696	923136
923136	977920
977920	1108992
1108992	1131264
1131264	1076992
1076992	1005056
1005056	984832
984832	970496
970496	983552
983552	977408
977408	952576
952576	926464
926464	887808
887808	954624
954624	969984
969984	1069056
1069056	975360
975360	974592
974592	983808
983808	990464
990464	959744
959744	1033216
1033216	1052672
1052672	1047552
1047552	1034496
1034496	1020160
1020160	1076736
1076736	1070848
1070848	1104896
1104896	836352
836352	762624
762624	752128
752128	948480
948480	1060864
1060864	1134336
1134336	1330944
1330944	1202176
1202176	1289216
1289216	1114368
1114368	1186048
1186048	1026560
1026560	1056768
1056768	1092096
1092096	1132544
1132544	1230080
1230080	1171456
1171456	1172736
1172736	1163008
1163008	1178368
1178368	1170944
1170944	1169920
1169920	1104384
1104384	1070592
1070592	1111552
1111552	1111040
1111040	1223424
1223424	1111040
1111040	1366784
1366784	1126912
1126912	1200384
1200384	1062656
1062656	1106944
1106944	1271040
1271040	1248768
1248768	1282560
1282560	1443072
1443072	1351680
1351680	1306112
1306112	1286144
1286144	1346816
1346816	1379584
1379584	1382656
1382656	1411584
1411584	1406720
1406720	1342464
1342464	1378816
1378816	1375744
1375744	1362432
1362432	1393152
1393152	1344768
1344768	1044480
1044480	1398784
1398784	1341440
1341440	1367040
1367040	1600256
1600256	1579520
1579520	1572096
1572096	1572608
1572608	1596672
1596672	1548800
1548800	1732352
1732352	1369088
1369088	1729280
1729280	1707264
1707264	1719040
1719040	1826304
1826304	1805056
1805056	1700352
1700352	1750272
1750272	1710848
1710848	1702144
1702144	1707008
1707008	1778176
1778176	1731584
1731584	1893632
1893632	2072576
2072576	2055680
2055680	2060800
2060800	2085376
2085376	2222336
2222336	2093568
2093568	2026752
2026752	1977600
1977600	1957888
1957888	1968896
1968896	1870336
1870336	1839872
1839872	1807616
1807616	1789952
1789952	1916928
1916928	2212608
2212608	2253568
2253568	1901568
1901568	2039040
2039040	2119936
2119936	1985024
1985024	2082048
2082048	2094848
2094848	2329344
2128266	2588672
2212137	2403584
2309295	2321408
2382578	2354688
2394822	2308864
2308864	2136832
2136832	1993984
1993984	1860352
1860352	2066432
2066432	2112512
2112512	2118656
2118656	2034176
2034176	1886208
1886208	1721856
1721856	1799424
1799424	1843712
1843712	1846272
1846272	1873408
1873408	1804288
1804288	1911552
1911552	1895936
1895936	1941504
1941504	1753600
1753600	1547520
1547520	1552640
1552640	1627904
1627904	1646848
1646848	1591296
1591296	1489920
1489920	1432832
1432832	1289472
1289472	1334784
1334784	1450240
1450240	1290496
1290496	1191424
1191424	1206272
1206272	1033216
1033216	1034496
1034496	987136
987136	1292032
1292032	1392128
1392128	1562624
1562624	1490432
1490432	1307904
1307904	1303040
1303040	1326336
1326336	1296640
1296640	1474048
1474048	1561600
1561600	1564160
1564160	1507584
1507584	1498624
1498624	1553152
1553152	1680128
1680128	1749760
1749760	1679872
1679872	1621504
1621504	1574144
1574144	1667328
1667328	1778176
1778176	1521920
1521920	1803776
1803776	1657600
1657600	1611008
1611008	1570048
1570048	1473280
1473280	1491968
1491968	1522688
1522688	1567488
1567488	1629952
1629952	1632000
1632000	1596160
1596160	1431552
1431552	1648384
1648384	1601536
1601536	1623040
1623040	1550592
1550592	1457664
1457664	1406208
1406208	1350400
1350400	1382144
1382144	1441280
1441280	1420800
1420800	1432832
1432832	1634816
1634816	1142528
1142528	1155584
1155584	1327360
1327360	1501952
1501952	1500672
1500672	1616384
1616384	1606912
1606912	1451776
1451776	1442048
1442048	1502464
1502464	1537024
1537024	1555200
1555200	1512704
1512704	1559552
1559552	1457920
1457920	1375232
1375232	1510400
1510400	1465088
1465088	1466368
1466368	1471232
1471232	1405952
1405952	1416448
1416448	1368576
1368576	1412608
1412608	1434624
1434624	1414912
1414912	1395456
1395456	1193472
1193472	882176
882176	1022720
1022720	1143808
1143808	1331200
1331200	1255424
1255424	1523456
1523456	1371392
1371392	1290240
1290240	1270784
1270784	1313792
1313792	1283840
1283840	1294592
1294592	1349632
1349632	1343488
1343488	1244416
1244416	1162752
1162752	1306880
1306880	1336576
1336576	1309184
1309184	1378304
1378304	1309440
1309440	1270016
1270016	1247232
1247232	1294080
1294080	1179392
1179392	1309952
1309952	1302784
1302784	1302784
1302784	1260032
1260032	1208832
1208832	1281024
1281024	1308160
1308160	1340672
1340672	1330944
1330944	1338368
1338368	1297408
1297408	1252608
1252608	1343488
1343488	1349120
1349120	1362688
1362688	1340416
1340416	1299456
1299456	1258496
1258496	1055744
1055744	1012992
1012992	1253888
1253888	1312256
1312256	1329664
1329664	1304064
1304064	1274368
1274368	1220608
1220608	1331712
1331712	1339904
1339904	1337344
1337344	1402112
1402112	1515520
1515520	1255680
1255680	1218560
1218560	1318400
1318400	1293056
1293056	1273344
1273344	1316864
1316864	1324800
1324800	1277440
1277440	1187328
1187328	1289216
1289216	1306112
1306112	1297920
1297920	1276416
1276416	1197568
1197568	1145344
1145344	1057280
1057280	1176832
1176832	1218304
1218304	1223936
1223936	1206272
1206272	1228288
1228288	1224192
1224192	1104128
1104128	1257984
1257984	1152000
1152000	1344512
1344512	1220608
1220608	1270528
1270528	1008640
1008640	716800
716800	1014016
1014016	1184512
1184512	1217280
1217280	1219840
1219840	1183488
1183488	1137152
1137152	1109248
1109248	1246720
1246720	1280256
1280256	1293312
1293312	1278976
1278976	1273088
1273088	1208320
1208320	1127168
1127168	1243904
1243904	1239296
1239296	1239040
1239040	1344000
1344000	1274624
1274624	1347584
1347584	1183744
1183744	1269760
1269760	1260800
1260800	1264896
1264896	1356544
1356544	1400064
1400064	1225984
1225984	1115392
1115392	1262848
1262848	1236992
1236992	1231616
1231616	1287424
1287424	1352192
1352192	1230336
1230336	1089280
1089280	1221120
1221120	1240576
1240576	1253632
1253632	1287936
1287936	1200640
1200640	1254144
1254144	1156352
1156352	1230592
1230592	1149440
1149440	1318656
1318656	1399808
1399808	1417984
1417984	1248512
1248512	1107712
1107712	993024
993024	1208064
1208064	1354752
1354752	1489920
1489920	1430528
1430528	1314304
1314304	1227008
1227008	1099008
1099008	905728
905728	1305088
1305088	1335808
1335808	1262336
1262336	1285120
1285120	1284352
1284352	1300480
1300480	1242368
1242368	1180928
1180928	1036032
1036032	858880
858880	833024
833024	1090816
1090816	1100800
1100800	1167616
1167616	1135360
1135360	1194496
1194496	1347840
1347840	1207808
1207808	1189376
1189376	1237760
1237760	1289728
1289728	1303552
1303552	1293568
1293568	1208832
1208832	1292032
1292032	1300992
1300992	1321472
1321472	1362944
1362944	1357312
1357312	1405952
1405952	1362688
1362688	1559040
1559040	1451520
1451520	1446912
1446912	1459200
1459200	1416960
1416960	1419008
1419008	1435904
1435904	1399040
1399040	1380096
1380096	1322752
1322752	1320704
1320704	1446912
1446912	1429504
1429504	1562880
1562880	1517824
1517824	1480192
1480192	1441792
1441792	1507072
1507072	1453568
1453568	1573376
1573376	1527040
1527040	1567744
1567744	1606912
1606912	1571584
1571584	1584640
1584640	1560064
1560064	1585152
1585152	1608960
1608960	1468416
1468416	1452544
1452544	1530880
1530880	1593600
1593600	1570560
1570560	1587968
1587968	1629952
1629952	1517312
1517312	1585408
1585408	1656576
1656576	1623040
1623040	1878272
1878272	2037760
2037760	1836032
1836032	1813248
1813248	1651968
1651968	1695744
1695744	1671168
1671168	1654016
1654016	1553408
1553408	1541120
1541120	1428480
1428480	1565440
1565440	1661440
1661440	1613312
1613312	1557248
1557248	1608448
1608448	1656064
1656064	1707008
1707008	1795328
1795328	1795840
1795840	1604352
1604352	1575936
1575936	1529600
1529600	1549056
1549056	1611264
1611264	2018560
2018560	2253312
2253312	2119680
2119680	1950208
1950208	1941760
1941760	1816320
1816320	1743104
1743104	1852416
1852416	2037504
2037504	2222850
2222850	1975170
1975170	2069890
2069890	2031990
2031990	2002180
2002180	1924610
1924610	2157690
2157690	2420480
2175056	2171010
2171010	2304000
2304000	1993470
1993470	1892740
1892740	1844350
1844350	1830410
1830410	1800310
1800310	1675270
1675270	1734780
1734780	1632640
1632640	1585410
1585410	1509630
1509630	1511040
1511040	1412730
1412730	1389950
1389950	1376640
1376640	1348620
1348620	1440640
1440640	1446900
1446900	1454090
1454090	1317250
1317250	1246590
1246590	1242360
1242360	1301260
1301260	1322240
1322240	1283060
1283060	1743630
1743630	1649910
1649910	1611270
1611270	1704960
1704960	1900030
1900030	1778680
1778680	1931790
1931790	2256120
2256120	2112130
2112130	2192130
2192130	2292860
2292860	2362110
2366561	2336390
2427752	2589700
2472009	2507260
2494907	2503800
2492021	2526080
2458926	2499080
2391197	2351870
2284410	2134140
2134140	1966720
1966720	1863940
1863940	1768192
1768192	1807870
1807870	1750528
1750528	1697790
1697790	1720450
1720450	1789310
1789310	1989888
1989888	1769850
1769850	1810690
1810690	1654790
1654790	1608448
1608448	1527430
1527430	1433850
1433850	1495560
1495560	1532160
1532160	1552770
1552770	1575170
1575170	1628920
1628920	1619200
1619200	1580410
1580410	1728520
1728520	1793790
1793790	1751040
1751040	1834620
1834620	1691270
1691270	1653890
1653890	1626112
1626112	1682550
1682550	1709830
1709830	1767420
1767420	1708288
1708288	1671420
1671420	1659390
1659390	1389190
1389190	1308540
1308540	1536510
1536510	1552510
1552510	1577990
1577990	1595520
1595520	1471360
1471360	1438460
1438460	1386240
1386240	1437960
1437960	1437300
1437300	1504390
1504390	1498750
1498750	1413250
1413250	1485440
1485440	1579010
1579010	1487740
1487740	1517830
1517830	1492090
1492090	1507590
1507590	1539960
1539960	1442560
1442560	1475590
1475590	1458550
1458550	1504130
1504130	1518720
1518720	1444360
1444360	1305600
1305600	993910
993910	970250
970250	1297530
1297530	1550470
1550470	1558270
1558270	1418620
1418620	1380610
1380610	1344260
1344260	1351800
1351800	1453060
1453060	1513340
1513340	1571470
1571470	1475840
1475840	1394800
1394800	1296010
1296010	1315960
1315960	1322250
1322250	1304950
1304950	1334150
1334150	1281280
1281280	1161350
1161350	1056120
1056120	1040130
1040130	1058170
1058170	1084160
1084160	1069580
1069580	958720
958720	954750
954750	988410
988410	1013380
1013380	939910
939910	1372920
1372920	1344640
1344640	1045370
1045370	1085450
1085450	1184760
1184760	1419400
1419400	1281780
1281780	1225990
1225990	1431810
1431810	1358080
1358080	1298690
1298690	1233790
1233790	1409920
1409920	1371900
1371900	1364610
1364610	1408770
1408770	1432710
1432710	1221370
1221370	1183230
1183230	1282050
1282050	1296120
1296120	1295880
1295880	1296760
1296760	1250310
1250310	1182090
1182090	1127680
1127680	1247360
1247360	1245180
1245180	1245820
1245820	1207680
1207680	1216000
1216000	1102980
1102980	1043200
1043200	1171320
1171320	1152900
1152900	1206270
1206270	1303170
1303170	1195140
1195140	1135870
1135870	1026940
1026940	1162750
1162750	1133960
1133960	1164420
1164420	1157630
1157630	1100540
1100540	722550
722550	479750
479750	556800
556800	527100
527100	599430
599430	589820
589820	573700
573700	526080
526080	494970
494970	553730
553730	542720
542720	564990
564990	556290
556290	551170
551170	512770
512770	433020
433020	558340
558340	566400
566400	603770
603770	584580
584580	540800
540800	493830
493830	474750
474750	538750
538750	506240
506240	514690
514690	532350
532350	571780
571780	491900
491900	478850
478850	521730
521730	521720
521720	515200
515200	516360
516360	530170
530170	504070
504070	494460
494460	481920
481920	490880
490880	465920
465920	530050
530050	637050
637050	559360
559360	574980
574980	555260
555260	546050
546050	580740
580740	577530
577530	594560
594560	583170
583170	504450
504450	548610
548610	592380
592380	645890
645890	673790
673790	561540
561540	415230
415230	442500
442500	519550
519550	661370
661370	481800
481800	542840
542840	572550
572550	583170
583170	600830
600830	620540
620540	670080
670080	627710
627710	621700
621700	611710
611710	617090
617090	621570
621570	645120
645120	643580
643580	676610
676610	655100
655100	537350
537350	381570
381570	373120
373120	437500
437500	502780
502780	523400
523400	649340
649340	755330
755330	572160
572160	700670
700670	758530
758530	804860
804860	827270
827270	830840
830840	768390
768390	760320
760320	697730
697730	778880
778880	812410
812410	818820
818820	824570
824570	755720
755720	780670
780670	752890
752890	811780
811780	785020
785020	925440
925440	1011330
1011330	1015430
1015430	970750
970750	915450
915450	944770
944770	967550
967550	926980
926980	968580
968580	992640
992640	1014270
1014270	917760
917760	986110
986110	964990
964990	999810
999810	930430
930430	891650
891650	840580
840580	837240
837240	952960
952960	1007240
1007240	955640
955640	925320
925320	885370
885370	880510
880510	845700
845700	835460
835460	804990
804990	812410
812410	779140
779140	754180
754180	733440
733440	683640
683640	726920
726920	646910
646910	908670
908670	1069180
1069180	1119360
1119360	991750
991750	1095420
1095420	898050
898050	1064190
1064190	1284740
1284740	1207930
1207930	1159170
1159170	1103360
1103360	1124990
1124990	1281160
1281160	1396220
1396220	1332740
1332740	1385340
1385340	1280640
1280640	1310210
1310210	1532410
1532410	1495940
1495940	1423360
1423360	1449600
1449600	1343490
1343490	1408890
1408890	1332740
1332740	1271550
1271550	1277700
1277700	1335040
1335040	1294080
1294080	1194370
1194370	1429630
1429630	1078910
