# Supplementary material for: Daily natural gas load prediction method based on APSO optimization and Attention-BiLSTM
Source: PeerJ Comput Sci. 2024 Feb 29;10:e1890. doi: 10.7717/peerj-cs.1890 (PMC10909168; doi:10.7717/peerj-cs.1890)
Supplement: Supplemental Information 1 — The prediction data show that the proposed model has high prediction accuracy. [file peerj-cs-10-1890-s001.zip › Code/RF_prediction.py]

import os
import time
import torch
import numpy as np
import pandas as pd

import sklearn
from sklearn.preprocessing import MinMaxScaler
from sklearn.ensemble import RandomForestClassifier
from sklearn.model_selection import RandomizedSearchCV
from sklearn.ensemble import RandomForestRegressor
from sklearn.preprocessing import LabelEncoder
from sklearn.metrics import confusion_matrix
from sklearn.metrics import classification_report
from sklearn.model_selection import train_test_split

filepath = r"D:\python\lstm new\LSTM\outlier_correction.csv"
data = pd.read_csv(filepath, header=None)
data = data.values
data = data[1:1826, 0:2]
data_normalier = MinMaxScaler()
data = data_normalier.fit_transform(data)

trainset = data[0:1705, :]
testset = data[1705:1825, :]

trainset_ref, trainset_pre = [], []
for i in range(53):
    temp_ref_temp = []
    temp_ref = trainset[int(i*30):int((i+3)*30)]
    for j in range(90):
        temp_ref_temp.append(temp_ref[j][0])
    trainset_ref.append(temp_ref_temp)
    temp_pre = trainset[int((i+3)*30):int((i+4)*30)]
    temp_pre_temp = []
    for j in range(30):
        temp_pre_temp.append(temp_pre[j][1])
    trainset_pre.append(temp_pre_temp)

testset_ref, testset_pre = [], []
for i in range(90):
    testset_ref.append(testset[i][0])
for i in range(90, 120):
    testset_pre.append(testset[i][1])

time_a = time.time()
rf=RandomForestRegressor(criterion='friedman_mse', bootstrap=False, max_features='sqrt', max_depth=10, min_samples_split=10, n_estimators=1200, min_samples_leaf=2)
rf.fit(np.reshape(trainset_ref, (1,-1)), np.reshape(trainset_pre, (1,-1)))
testset_pred=rf.predict(testset_ref)
time_b = time.time()
time_train = time_b - time_a
print("time_train")
