# Supplementary material for: Daily natural gas load prediction method based on APSO optimization and Attention-BiLSTM
Source: PeerJ Comput Sci. 2024 Feb 29;10:e1890. doi: 10.7717/peerj-cs.1890 (PMC10909168; doi:10.7717/peerj-cs.1890)
Supplement: Supplemental Information 1 — The prediction data show that the proposed model has high prediction accuracy. [file peerj-cs-10-1890-s001.zip › Code/test.py]

import numpy as np
import pandas as pd
import matplotlib.pyplot as plt
import torch
import torch.nn.parallel
import torch.optim
from sklearn.preprocessing import MinMaxScaler
from scipy import stats

from model import *
from dataset import *
from utils import *

def main():
    
    ## CNN
    pretrained_path = r"D:\python\lstm new\LSTM\save_cnn\model_cnn.pth"
    ## LSTM
    #pretrained_path = r"D:\python\lstm new\LSTM\save_lstm\model_lstm.pth"
    ## BiLSTM
    #pretrained_path = r"D:\python\lstm new\LSTM\save_bilstm\model_bilstm.pth"
    ## Attn-BiLSTM 
    #pretrained_path = r"D:\python\lstm new\LSTM\save_attnbilstm\model_attn.pth"
    ## PSO Attention-BiLSTM
    #pretrained_path = r"D:\python\lstm new\LSTM\save_pso_attnbilstm\model_pso.pth"
    ## APSO Attention-BiLSTM
    #pretrained_path = r"D:\python\lstm new\LSTM\save_apso_attnbilstm\model_apso.pth"


    filepath = r"D:\python\lstm new\LSTM\outlier_correction.csv"
    data = pd.read_csv(filepath, header=None)
    data = data.values
    data = data[1:1826, 0:2]
    for i in range(1825):
        data[i] = [int(element) for element in data[i]]

    gas_load_record = data[1795:1825,1]

    testset = data[1705:1825]
    testset_max = np.max(testset)
    testset_min = np.min(testset)

    data_normalier = MinMaxScaler()
    testset = data_normalier.fit_transform(testset)
    
    testset_ref, testset_pre = sliding_windows(testset, 4)
    testset_ref = testset_ref[0]
    testset_ref = torch.Tensor(testset_ref)
    testset_ref = torch.unsqueeze(testset_ref, 0)
    testset_pre = testset_pre[0]
    testset_pre = torch.Tensor(testset_pre)
    testset_pre = torch.unsqueeze(testset_pre, 0)

    model = CNN()
    #model = LSTM(input_size=2, hidden_size=16, num_layers=5, output_size=30)
    #model = BiLSTM(input_size=2, hidden_size=16, num_layers=5, output_size=30)
    #model = AttnBiLSTM(input_size=2, hidden_size=16, num_layers=5, output_size=30)
    
    if pretrained_path:
        model.load_state_dict(torch.load(pretrained_path))

    model.eval()
    output, _ = model(testset_ref)    
    output = output.detach().numpy()
    output = np.squeeze(output, 0)
    testset_pre = testset_pre.detach().numpy()
    testset_pre = np.squeeze(testset_pre, 0)
    testset_pre = testset_pre[:,1]
    #output = output*(data_max-data_min)+data_min

    # R2
    # index_r2 = ((stats.linregress(output, testset_pre))[2])**2
    index_r2 = ((stats.linregress(output, testset_pre))[2])**2
    print("index_r2: %0.4f" %index_r2)

    # output = output*(gas_load_max-gas_load_min)+gas_load_min
    output = output*(testset_max-testset_min)+testset_min
    plt.plot(output, label="1")
    plt.plot(gas_load_record, label="2")
    plt.show()

    ## save the file
    filename_save = r"D:\python\lstm new\LSTM\111.csv"
    output = np.array([gas_load_record, output])
    output = pd.DataFrame(output)
    output.to_csv(filename_save, index=False)
    

if __name__ == "__main__":
    main()
