# Supplementary material for: Daily natural gas load prediction method based on APSO optimization and Attention-BiLSTM
Source: PeerJ Comput Sci. 2024 Feb 29;10:e1890. doi: 10.7717/peerj-cs.1890 (PMC10909168; doi:10.7717/peerj-cs.1890)
Supplement: Supplemental Information 1 — The prediction data show that the proposed model has high prediction accuracy. [file peerj-cs-10-1890-s001.zip › Code/test_all.py]

import numpy as np
import pandas as pd
import matplotlib.pyplot as plt
from scipy import stats

def main():

    filepath = r"E:\part-time-job\230215\230215\LSTM\新要求结果\2_异常值检测和插补\outlier_correction.csv"
    data = pd.read_csv(filepath, header=None)
    data = data.values
    data = data[1:1826, 0:2]
    for i in range(1825):
        data[i] = [int(element) for element in data[i]]
    testset = data[1705:1825]
    testset_max = np.max(testset)
    testset_min = np.min(testset)


    filepath = r"D:\python\lstm new\LSTM\0_Data_Total.csv"
    data = pd.read_csv(filepath, header=None)
    data = data.values
    data = data[1:31,0:9]
    for i in range(30):
        for j in range(9):
            data[i][j] = int(float(data[i][j]))

    data_Truth_ = data[:,0]
    data_BP_ = data[:,1]
    data_RF_ = data[:,2]
    data_CNN_ = data[:,3]
    data_LSTM_ = data[:,4]
    data_BiLSTM_ = data[:,5]
    data_Attn_ = data[:,6]
    data_PSO_ = data[:,7]
    data_APSO_ = data[:,8]
    
    data_Truth = (data_Truth_ - testset_min) / (testset_max - testset_min)
    data_BP = (data_BP_ - testset_min) / (testset_max - testset_min)
    data_RF = (data_RF_ - testset_min) / (testset_max - testset_min)
    data_CNN = (data_CNN_ - testset_min) / (testset_max - testset_min)
    data_LSTM = (data_LSTM_ - testset_min) / (testset_max - testset_min)
    data_BiLSTM = (data_BiLSTM_ - testset_min) / (testset_max - testset_min)
    data_Attn = (data_Attn_ - testset_min) / (testset_max - testset_min)
    data_PSO = (data_PSO_ - testset_min) / (testset_max - testset_min)
    data_APSO = (data_APSO_ - testset_min) / (testset_max - testset_min)

    print("=== The indexes for BP ===")
    R2_BP   = ((stats.linregress(data_Truth.astype("float32"), data_BP.astype("float32")))[2])**2
    print("R2_BP is "+ str(R2_BP) + "\n")

    print("=== The indexes for RF ===")
    R2_RF   = ((stats.linregress(data_Truth.astype("float32"), data_RF.astype("float32")))[2])**2
    print("R2_RF is "+ str(R2_RF) + "\n")

    print("=== The indexes for CNN ===")
    R2_CNN   = ((stats.linregress(data_Truth.astype("float32"), data_CNN.astype("float32")))[2])**2
    print("R2_CNN is "+ str(R2_CNN) + "\n")

    print("=== The indexes for LSTM ===")
    R2_LSTM   = ((stats.linregress(data_Truth.astype("float32"), data_LSTM.astype("float32")))[2])**2

    print("R2_LSTM is "+ str(R2_LSTM) + "\n")

    print("=== The indexes for BiLSTM ===")
    R2_BiLSTM   = ((stats.linregress(data_Truth.astype("float32"), data_BiLSTM.astype("float32")))[2])**2
    print("R2_BiLSTM is "+ str(R2_BiLSTM) + "\n")

    print("=== The indexes for Attn ===")
    R2_Attn   = ((stats.linregress(data_Truth.astype("float32"), data_Attn.astype("float32")))[2])**2
    print("R2_Attn is "+ str(R2_Attn) + "\n")

    print("=== The indexes for PSO ===")
    R2_PSO   = ((stats.linregress(data_Truth.astype("float32"), data_PSO.astype("float32")))[2])**2
    print("R2_PSO is "+ str(R2_PSO) + "\n")

    print("=== The indexes for APSO ===")
    R2_APSO   = ((stats.linregress(data_Truth.astype("float32"), data_APSO.astype("float32")))[2])**2
    print("R2_APSO is "+ str(R2_APSO) + "\n")

    index = np.arange(0,30,1)
    plt.plot(index, data_Truth_, color="red", label="Truth")
    plt.plot(index, data_BP_, color="orange", label="BP")
    plt.plot(index, data_RF_, color="yellow", label="RF")
    plt.plot(index, data_CNN_, color="green", label="CNN")
    plt.plot(index, data_LSTM_, color="blue", label="LSTM")
    plt.plot(index, data_BiLSTM_, color="m", label="BiLSTM")
    plt.plot(index, data_Attn_, color="pink", label="Attn-BiLSTM")
    plt.plot(index, data_PSO_, color="purple", label="PSO-Attn-BiLSTM")
    plt.plot(index, data_APSO_, color="black", label="APSO-Attn-BiLSTM")
    plt.title("Comparison of Multiple Time Series Forecasting Methods")
    plt.xlabel("Time")
    plt.ylabel("Gas Load")
    plt.legend()
    plt.show()


if __name__ == "__main__":
    main()
