# Supplementary material for: Daily natural gas load prediction method based on APSO optimization and Attention-BiLSTM
Source: PeerJ Comput Sci. 2024 Feb 29;10:e1890. doi: 10.7717/peerj-cs.1890 (PMC10909168; doi:10.7717/peerj-cs.1890)
Supplement: Supplemental Information 1 — The prediction data show that the proposed model has high prediction accuracy. [file peerj-cs-10-1890-s001.zip › Code/train.py]

import os
import time
import numpy as np
import torch
import torch.nn as nn
import torch.nn.parallel
import torch.backends.cudnn as cudnn
import torch.optim
from torch.autograd import Variable
import matplotlib.pyplot as plt

from model import *
from dataset import *
from utils import *

def main():

    save_path = r"D:\python\lstm new\LSTM\save_apso_attnbilstm\train"
    pretrained_path = None
    
    #dataset_path = r"D:\python\lstm new\LSTM\data.xls"
    dataset_path = r"D:\python\lstm new\LSTM\outlier_correction.csv"
    trainset = dataset_gas_load(root=dataset_path, mode="train")
    testset  = dataset_gas_load(root=dataset_path, mode="test")
    train_loader = torch.utils.data.DataLoader(
        trainset, batch_size=4, num_workers=0, 
        pin_memory=True, shuffle=True, drop_last=True)
    test_loader  = torch.utils.data.DataLoader(
        testset, batch_size=1, num_workers=0, 
        pin_memory=True, shuffle=False)

    # model = LSTM(input_size=15, hidden_size=72, num_layers=5, output_size=30, batch_size=1)
    # model = LSTM(input_size=15, hidden_size=72, num_layers=5, output_size=30)
    # model = BiLSTM(input_size=15, hidden_size=72, num_layers=5, output_size=30, batch_size=1)
    # model = BiLSTM(input_size=15, hidden_size=72, num_layers=5, output_size=30)
    # model = AttnBiLSTM(input_size=15, hidden_size=72, num_layers=5, output_size=30, batch_size=1)
    
    # model = CNN()
    # model = AttnBiLSTM(input_size=2, hidden_size=72, num_layers=5, output_size=30)
    # model = LSTM(input_size=2, hidden_size=16, num_layers=5, output_size=30)
    # model = BiLSTM(input_size=2, hidden_size=16, num_layers=5, output_size=30)
    model = AttnBiLSTM(input_size=2, hidden_size=16, num_layers=5, output_size=30)
   
    if pretrained_path:
        model.load_state_dict(torch.load(pretrained_path))

    epoch_nums = 1000
    learning_rate = 0.001

    optimizer = torch.optim.Adam(model.parameters(), lr=learning_rate)

    time_start = time.time()
    for epoch in range(epoch_nums):
        #time_start = time.time()
        loss_train = train(train_loader, model, optimizer, epoch)
        time_end = time.time()
        time_train = time_end - time_start
        print(time_train)

        with torch.no_grad():
            loss_test = test(test_loader, model, epoch)

        print("epoch: {}, Loss_Train: {:.4e}, Loss_Test: {:.4e}".format(epoch, loss_train, loss_test))

        save_model(model.state_dict(), epoch, loss_train, loss_test, save_path)

        log_string = ('epoch: {:d}, Loss_Train: {:.6e}, Loss_Test: {:.6e}, Learning_rate: {:.6e}').format(
            epoch, loss_train, loss_test, optimizer.param_groups[0]['lr'])
        log(save_path, log_string)

def train(train_loader, model, optimizer, epoch):

    losses = AverageMeter()
    criterion = torch.nn.MSELoss()
    
    model.train()

    for i, data in enumerate(train_loader):
        data_ref, data_pre = data
        data_pre = torch.squeeze(data_pre, 2)
        output, _ = model(data_ref)
        #output = model(data_ref)
        #output = output.view(4,-1)
        optimizer.zero_grad()
        loss = criterion(output, data_pre)
        loss.backward()
        optimizer.step()
        losses.update(loss.item())

    return losses.avg


def test(test_loader, model, epoch):
    
    losses = AverageMeter()
    criterion = torch.nn.MSELoss()

    model.eval()

    for i, data in enumerate(test_loader):
        data_ref, data_pre = data
        data_pre = torch.squeeze(data_pre, 2)
        output, _ = model(data_ref)
        #output = model(data_ref)
        loss = criterion(output, data_pre)
        losses.update(loss.item())

    return losses.avg


if __name__ == "__main__":
    main()
