# Supplementary material for: Daily natural gas load prediction method based on APSO optimization and Attention-BiLSTM
Source: PeerJ Comput Sci. 2024 Feb 29;10:e1890. doi: 10.7717/peerj-cs.1890 (PMC10909168; doi:10.7717/peerj-cs.1890)
Supplement: Supplemental Information 1 — The prediction data show that the proposed model has high prediction accuracy. [file peerj-cs-10-1890-s001.zip › Code/train_apso.py]

import numpy as np
import matplotlib.pyplot as plt
import torch
import torch.nn as nn
import torch.nn.parallel
import torch.backends.cudnn as cudnn
import torch.optim
from torch.autograd import Variable
import random

from model import *
from dataset import *
from utils import *

"hidden_size, num_layers, learning_rate, batch_size, epoch_nums"
"146, 7, 0.000223, 2, 115"

def main():

    save_path = r"D:\python\lstm new\LSTM\save_apso_bilstm"
    pretrained_path = None
    
    dataset_path = r"D:\python\lstm new\LSTM\LSTM_trial\data.xls"
    trainset = dataset_gas_load(root=dataset_path, mode="train")
    testset  = dataset_gas_load(root=dataset_path, mode="test")
    # train_loader = torch.utils.data.DataLoader(
    #     trainset, batch_size=1, num_workers=0, 
    #     pin_memory=True, shuffle=True)
    # test_loader  = torch.utils.data.DataLoader(
    #     testset, batch_size=1, num_workers=0, 
    #     pin_memory=True, shuffle=False)

    # model = LSTM(input_size=15, hidden_size=72, num_layers=5, output_size=30, batch_size=1) ##
    # model = BiLSTM(input_size=15, hidden_size=72, num_layers=5, output_size=30, batch_size=1)
    # model = AttnBiLSTM(input_size=15, hidden_size=72, num_layers=5, output_size=30, batch_size=1)

    if pretrained_path:
        model.load_state_dict(pretrained_path)

    MAX_EPISODES = 10
    MAX_EP_STEPS = 10
    c1 = 2
    c2 = 2
    particle_nums = 10
    w_start = 0.9
    w_end = 0.1

    # [hidden_size, num_layers, learning_rate, batch_size, epoch]
    apso_up   = [200, 8, 0.001, 4, 500]
    apso_down = [50, 2, 0.0001, 1, 100]
    apso_dim = len(apso_up)

    X = np.zeros((particle_nums, apso_dim))
    V = np.zeros((particle_nums, apso_dim))
    particle_best = np.zeros((particle_nums, apso_dim))
    global_best = np.zeros(apso_dim)
    particle_fit = np.zeros(particle_nums)
    sum_epochs = MAX_EP_STEPS * MAX_EPISODES * particle_nums + particle_nums * MAX_EPISODES

    for i_episode in range(MAX_EPISODES):
        random.seed(8)
        fit = 0.6
        for i in range(particle_nums):
            for j in range(apso_dim):
                V[i][j] = random.uniform(0, 1)
                if j in [2]:
                    X[i][j] = random.uniform(apso_down[j], apso_up[j])
                else:
                    X[i][j] = round(random.randint(apso_down[j], apso_up[j]))
            particle_best[i] = X[i]
            temp_value = train(int(X[i][0]), int(X[i][1]), round(X[i][2],6), int(X[i][3]), int(X[i][4]), trainset, testset)
            NN = 1
            particle_fit[i] = temp_value
            if temp_value > fit:
                fit = temp_value
                global_best = X[i]

        fitness = []
        for j in range(MAX_EP_STEPS):
            for i in range(particle_nums):
                temp_value = train(int(X[i][0]), int(X[i][1]), round(X[i][2],6), int(X[i][3]), int(X[i][4]), trainset, testset)
                if temp_value > particle_fit[i]:
                    particle_fit[i] = temp_value
                    particle_best[i] = X[i]
                    if particle_fit[i] > fit:
                        global_best = X[i]
                        fit = particle_fit[i]

            for i in range(particle_nums):
                w = w_start - (w_start - w_end) * (2 * (i / particle_nums) - (i / particle_nums) ** 2)
                V[i] = w * V[i] + c1 * random.uniform(0, 1) * (particle_best[i] - X[i]) + c2 * random.uniform(0, 1) * (global_best - X[i])
                ww = 1
                for k in range(apso_dim):
                    if apso_down[k] < X[i][k] + V[i][k] < apso_up[k]:
                        continue
                    else:
                        ww = 0
                X[i] = X[i] + V[i] * ww
            fitness.append(fit)


    X = global_best
    hidden_size = int(X[0])
    num_layers = int(X[1])
    learning_rate = round(X[2], 6)
    batch_size = int(X[3])
    epoch_nums = int(X[4])
    print(X)

    # model = AttnBiLSTM(input_size=15, hidden_size=hidden_size, num_layers=num_layers, output_size=30, batch_size=batch_size)
    # optimizer = torch.optim.Adam(model.parameters(), lr=learning_rate)
    # criterion = torch.nn.MSELoss()

    model = AttnBiLSTM(input_size=15, hidden_size=hidden_size, num_layers=num_layers, output_size=30, batch_size=batch_size)
    optimizer = torch.optim.Adam(model.parameters(), lr=learning_rate)
    
    train_loader = torch.utils.data.DataLoader(
        trainset, batch_size=batch_size, num_workers=0, 
        pin_memory=True, shuffle=True, drop_last=True)
    test_loader  = torch.utils.data.DataLoader(
        testset, batch_size=batch_size, num_workers=0, 
        pin_memory=True, shuffle=True, drop_last=True)

    for epoch in range(epoch_nums):
        loss_train = train_single(train_loader, model, optimizer, epoch)
        with torch.no_grad():
            loss_test = test_single(test_loader, model, epoch)

        print("epoch: {}, Loss_Train: {:.4e}, Loss_Test: {:.4e}".format(epoch, loss_train, loss_test))

        save_model(model.state_dict(), epoch, loss_train, loss_test, save_path)

        log_string = ('epoch: {:d}, Loss_Train: {:.6e}, Loss_Test: {:.6e}, Learning_rate: {:.6e}').format(
            epoch, loss_train, loss_test, optimizer.param_groups[0]['lr'])
        log(save_path, log_string)


def train(hidden_size, num_layers, learning_rate, batch_size, epoch_nums, trainset, testset):
    model_temp = AttnBiLSTM(input_size=15, hidden_size=hidden_size, num_layers=num_layers, output_size=30, batch_size=batch_size)
    optimizer = torch.optim.Adam(model_temp.parameters(), lr=learning_rate)
    
    train_loader = torch.utils.data.DataLoader(
        trainset, batch_size=batch_size, num_workers=0, 
        pin_memory=True, shuffle=True, drop_last=True)
    test_loader  = torch.utils.data.DataLoader(
        testset, batch_size=batch_size, num_workers=0, 
        pin_memory=True, shuffle=True, drop_last=True)

    for epoch in range(epoch_nums):
        loss_train = train_single(train_loader, model_temp, optimizer, epoch)
        with torch.no_grad():
            loss_test = test_single(test_loader, model_temp, epoch)
        # return (1/loss_test)
        return (4-loss_test)

        # print("epoch: {}, Loss_Train: {:.4e}, Loss_Test: {:.4e}".format(epoch, loss_train, loss_test))

        # save_model(model.state_dict(), epoch, loss_train, loss_test, save_path)

        # log_string = ('epoch: {:d}, Loss_Train: {:.6e}, Loss_Test: {:.6e}, Learning_rate: {:.6e}').format(
        #     epoch, loss_train, loss_test, optimizer.param_groups[0]['lr'])
        # log(save_path, log_string)

def train_single(train_loader, model, optimizer, epoch):

    losses = AverageMeter()
    criterion = torch.nn.MSELoss()
    
    model.train()

    for i, data in enumerate(train_loader):
        data_ref, data_pre = data
        data_pre = torch.squeeze(data_pre, 2)
        output = model(data_ref)
        optimizer.zero_grad()
        loss = criterion(output, data_pre)
        loss.backward()
        optimizer.step()
        losses.update(loss.item())

    return losses.avg


def test_single(test_loader, model, epoch):
    
    losses = AverageMeter()
    criterion = torch.nn.MSELoss()

    model.eval()

    for i, data in enumerate(test_loader):
        data_ref, data_pre = data
        data_pre = torch.squeeze(data_pre, 2)
        output = model(data_ref)
        loss = criterion(output, data_pre)
        losses.update(loss.item())

    return losses.avg


if __name__ == "__main__":
    main()
