# Supplementary material for: Daily natural gas load prediction method based on APSO optimization and Attention-BiLSTM
Source: PeerJ Comput Sci. 2024 Feb 29;10:e1890. doi: 10.7717/peerj-cs.1890 (PMC10909168; doi:10.7717/peerj-cs.1890)
Supplement: Supplemental Information 1 — The prediction data show that the proposed model has high prediction accuracy. [file peerj-cs-10-1890-s001.zip › Code/train_cnn.py]

import numpy as np
import matplotlib.pyplot as plt
import torch
import torch.nn as nn
import torch.nn.parallel
import torch.backends.cudnn as cudnn
import torch.optim
from torch.autograd import Variable

from model import *
from dataset import *
from utils import *

def main():

    save_path = r"D:\python\lstm new\LSTM\LSTM\save_cnn\train"
    pretrained_path = None
    
    dataset_path = r"D:\python\lstm new\LSTM\data.xls"
    trainset = dataset_gas_load(root=dataset_path, mode="train")
    testset  = dataset_gas_load(root=dataset_path, mode="test")
    train_loader = torch.utils.data.DataLoader(
        trainset, batch_size=4, num_workers=0, 
        pin_memory=True, shuffle=True, drop_last=True)
    test_loader  = torch.utils.data.DataLoader(
        testset, batch_size=1, num_workers=0, 
        pin_memory=True, shuffle=False)


    model = AttnBiLSTM(input_size=15, hidden_size=72, num_layers=5, output_size=30)

    if pretrained_path:
        model.load_state_dict(torch.load(pretrained_path))

    epoch_nums = 1000
    learning_rate = 0.001

    optimizer = torch.optim.Adam(model.parameters(), lr=learning_rate)

    for epoch in range(epoch_nums):
        
        loss_train = train(train_loader, model, optimizer, epoch)
        with torch.no_grad():
            loss_test = test(test_loader, model, epoch)

        print("epoch: {}, Loss_Train: {:.4e}, Loss_Test: {:.4e}".format(epoch, loss_train, loss_test))

        save_model(model.state_dict(), epoch, loss_train, loss_test, save_path)

        log_string = ('epoch: {:d}, Loss_Train: {:.6e}, Loss_Test: {:.6e}, Learning_rate: {:.6e}').format(
            epoch, loss_train, loss_test, optimizer.param_groups[0]['lr'])
        log(save_path, log_string)

def train(train_loader, model, optimizer, epoch):

    losses = AverageMeter()
    criterion = torch.nn.MSELoss()
    
    model.train()

    for i, data in enumerate(train_loader):
        data_ref, data_pre = data
        data_pre = torch.squeeze(data_pre, 2)
        output = model(data_ref)
        optimizer.zero_grad()
        loss = criterion(output, data_pre)
        loss.backward()
        optimizer.step()
        losses.update(loss.item())

    return losses.avg


def test(test_loader, model, epoch):
    
    losses = AverageMeter()
    criterion = torch.nn.MSELoss()

    model.eval()

    for i, data in enumerate(test_loader):
        data_ref, data_pre = data
        data_pre = torch.squeeze(data_pre, 2)
        output = model(data_ref)
        loss = criterion(output, data_pre)
        losses.update(loss.item())

    return losses.avg


if __name__ == "__main__":
    main()
