# Supplementary material for: Daily natural gas load prediction method based on APSO optimization and Attention-BiLSTM
Source: PeerJ Comput Sci. 2024 Feb 29;10:e1890. doi: 10.7717/peerj-cs.1890 (PMC10909168; doi:10.7717/peerj-cs.1890)
Supplement: Supplemental Information 1 — The prediction data show that the proposed model has high prediction accuracy. [file peerj-cs-10-1890-s001.zip › Code/train_pso.py]

import numpy as np
import matplotlib.pyplot as plt
import torch
import torch.nn as nn
import torch.nn.parallel
import torch.backends.cudnn as cudnn
import torch.optim
from torch.autograd import Variable
import pyswarms as ps
import pandas as pd
from sklearn.preprocessing import MinMaxScaler

from model import *
from dataset import *
from utils import *

def main():

    save_path = r"D:\python\lstm new\LSTM\save_pso_attnbilstm"
    pretrained_path = None
    
    dataset_path = r"D:\python\lstm new\LSTM\LSTM_trial\data.xls"
    trainset = dataset_gas_load(root=dataset_path, mode="train")
    testset  = dataset_gas_load(root=dataset_path, mode="test")
    train_loader = torch.utils.data.DataLoader(
        trainset, batch_size=1, num_workers=0, 
        pin_memory=True, shuffle=True)
    test_loader  = torch.utils.data.DataLoader(
        testset, batch_size=1, num_workers=0, 
        pin_memory=True, shuffle=False)

    model = AttnBiLSTM(input_size=15, hidden_size=72, num_layers=5, output_size=30, batch_size=1)

    if pretrained_path:
        model.load_state_dict(pretrained_path)

    epoch_nums = 500
    learning_rate = 0.0001

    optimizer = torch.optim.Adam(model.parameters(), lr=learning_rate)

    for epoch in range(epoch_nums):
        loss_train = train(train_loader, model, optimizer, epoch)
        with torch.no_grad():
            loss_test = test(test_loader, model, epoch)

        print("epoch: {}, Loss_Train: {:.4e}, Loss_Test: {:.4e}".format(epoch, loss_train, loss_test))

        save_model(model.state_dict(), epoch, loss_train, loss_test, save_path)

        log_string = ('epoch: {:d}, Loss_Train: {:.6e}, Loss_Test: {:.6e}, Learning_rate: {:.6e}').format(
            epoch, loss_train, loss_test, optimizer.param_groups[0]['lr'])
        log(save_path, log_string)


    data_total = pd.read_excel(dataset_path)
    data_total = data_total.values
    data_total = data_total[:, 1:16]
    data_length, _ = data_total.shape
    data_total_pro = []
    for i in range(data_length):
        temp = [index for index in data_total[i, :]]
        data_total_pro.append(temp)
    del data_total

    testset = data_total_pro[609:729]
    data_normalier = MinMaxScaler()
    testset = data_normalier.fit_transform(testset)
        
    testset_ref, testset_pre = sliding_windows(testset, 4)
    testset_ref = torch.Tensor(testset_ref)
    testset_pre = torch.Tensor(testset_pre)
    testset_pre = testset_pre[:,:,14:15]

    def pso_process(x):
        particle_nums = x.shape[0]
        j = [single_test(x[i]) for i in range(particle_nums)]
        return np.array(j)

    pso_params = {"c1": 0.5, "c2": 0.3, "w": 0.9}
    model_parameters = 92348
    pso_optimizer = ps.single.GlobalBestPSO(n_particles=10, dimensions=model_parameters, options=pso_params)
    cost, params = pso_optimizer.optimize(pso_process, iters=10)

    save_model(params, save_path)


def train(train_loader, model, optimizer, epoch):

    losses = AverageMeter()
    criterion = torch.nn.MSELoss()
    
    model.train()

    for i, data in enumerate(train_loader):
        data_ref, data_pre = data
        data_pre = torch.squeeze(data_pre, 2)
        output = model(data_ref)
        optimizer.zero_grad()
        loss = criterion(output, data_pre)
        loss.backward()
        optimizer.step()
        losses.update(loss.item())

    return losses.avg


def test(test_loader, model, epoch):
    
    losses = AverageMeter()
    criterion = torch.nn.MSELoss()

    model.eval()

    for i, data in enumerate(test_loader):
        data_ref, data_pre = data
        data_pre = torch.squeeze(data_pre, 2)
        output = model(data_ref)
        loss = criterion(output, data_pre)
        losses.update(loss.item())

    return losses.avg


def single_test(data_ref, data_pre, model):
   
    criterion = torch.nn.MSELoss()

    model.eval()
    output = model(data_ref)
    loss = criterion(output, data_pre)

    return loss


if __name__ == "__main__":
    main()
